# Supplementary material for: ﻿Two new species of Landouria Godwin-Austen, 1918 (Gastropoda, Camaenidae) from Thailand, with a key to Thai species
Source: Zookeys. 2024 Aug 5;1208:347–62. doi: 10.3897/zookeys.1208.117056 (PMC11336397; doi:10.3897/zookeys.1208.117056)
Supplement: XML Treatment for Landouria [file zookeys.1208.117056-treatment1.xml]

<!DOCTYPE tp:taxon-treatment
  PUBLIC "-//TaxonX//DTD Taxonomic Treatment Publishing DTD v0 20100105//EN" "tax-treatment-NSO.dtd">
<tp:taxon-treatment xmlns:tp="http://www.plazi.org/taxpub"><tp:treatment-meta><kwd-group><label>Taxon classification</label><kwd>
                <named-content content-type="kingdom">Animalia</named-content>
              </kwd><kwd>
                <named-content content-type="order">Stylommatophora</named-content>
              </kwd><kwd>
                <named-content content-type="family">Camaenidae</named-content>
              </kwd></kwd-group><mixed-citation publication-type="journal"><person-group><name><surname>Nahok</surname><given-names>Benchawan</given-names></name><name><surname>Chanlabut</surname><given-names>Utain</given-names></name><name><surname>Tumpeesuwan</surname><given-names>Sakboworn</given-names></name><name><surname>Tumpeesuwan</surname><given-names>Chanidaporn</given-names></name></person-group><article-title>﻿Two new species of <italic><tp:taxon-name><tp:taxon-name-part taxon-name-part-type="genus" reg="Landouria">Landouria</tp:taxon-name-part></tp:taxon-name></italic> Godwin-Austen, 1918 (<tp:taxon-name><tp:taxon-name-part taxon-name-part-type="class">Gastropoda</tp:taxon-name-part></tp:taxon-name>, <tp:taxon-name><tp:taxon-name-part taxon-name-part-type="family">Camaenidae</tp:taxon-name-part></tp:taxon-name>) from Thailand, with a key to Thai species</article-title><source>Zookeys</source><day>05</day><month>08</month><year>2024</year><volume>1208</volume><fpage>347</fpage><lpage>362</lpage><pub-id pub-id-type="doi">10.3897/zookeys.1208.117056</pub-id></mixed-citation></tp:treatment-meta><tp:nomenclature><label>﻿Genus</label><tp:taxon-name>
              <object-id xmlns:xlink="http://www.w3.org/1999/xlink" content-type="arpha" xlink:type="simple">E42D138D-4744-5372-9415-CF009807BE0E</object-id>
              <tp:taxon-name-part taxon-name-part-type="genus" reg="Landouria">Landouria</tp:taxon-name-part>
            </tp:taxon-name><tp:taxon-authority>Godwin-Austen, 1918</tp:taxon-authority></tp:nomenclature><tp:treatment-sec sec-type="type species" id="SECID0EDFAE"><title>Type species.</title><p><italic><tp:taxon-name><tp:taxon-name-part taxon-name-part-type="genus" reg="Helix">Helix</tp:taxon-name-part><tp:taxon-name-part taxon-name-part-type="species" reg="huttonii">huttonii</tp:taxon-name-part></tp:taxon-name></italic><tp:taxon-name><tp:taxon-name-part taxon-name-part-type="genus" reg="Landouria">L.</tp:taxon-name-part></tp:taxon-name> Pfeiffer, 1842 (new name for <italic><tp:taxon-name><tp:taxon-name-part taxon-name-part-type="genus" reg="Helix">Helix</tp:taxon-name-part><tp:taxon-name-part taxon-name-part-type="species" reg="orbicula">orbicula</tp:taxon-name-part></tp:taxon-name></italic> Hutton &amp; Benson, 1838), by original designation.</p></tp:treatment-sec><tp:treatment-sec sec-type="type locality" id="SECID0EFGAE"><title>Type locality.</title><p>Himalaya near Simla, Mahasu, northern India (<xref ref-type="bibr" rid="B8">Hutton and Benson 1838</xref>).</p></tp:treatment-sec><ref-list><ref id="B8"><mixed-citation xmlns:xlink="http://www.w3.org/1999/xlink" xlink:type="simple"><person-group><name name-style="western"><surname>Hutton</surname><given-names>T</given-names></name><name name-style="western"><surname>Benson</surname><given-names>WH</given-names></name></person-group> (<year>1838</year>) <article-title>On the land and fresh-water shells of the western Himalaya.</article-title><source>Journal of the Asiatic Society of Bengal</source><volume>7</volume>: <fpage>211</fpage>–<lpage>218</lpage>.</mixed-citation></ref></ref-list></tp:taxon-treatment>
