# Supplementary material for: ﻿Two new species of Landouria Godwin-Austen, 1918 (Gastropoda, Camaenidae) from Thailand, with a key to Thai species
Source: Zookeys. 2024 Aug 5;1208:347–62. doi: 10.3897/zookeys.1208.117056 (PMC11336397; doi:10.3897/zookeys.1208.117056)
Supplement: XML Treatment for Landouria bella [file zookeys.1208.117056-treatment2.xml]

<!DOCTYPE tp:taxon-treatment
  PUBLIC "-//TaxonX//DTD Taxonomic Treatment Publishing DTD v0 20100105//EN" "tax-treatment-NSO.dtd">
<tp:taxon-treatment xmlns:tp="http://www.plazi.org/taxpub"><tp:treatment-meta><kwd-group><label>Taxon classification</label><kwd>
                <named-content content-type="kingdom">Animalia</named-content>
              </kwd><kwd>
                <named-content content-type="order">Stylommatophora</named-content>
              </kwd><kwd>
                <named-content content-type="family">Camaenidae</named-content>
              </kwd></kwd-group><mixed-citation publication-type="journal"><person-group><name><surname>Nahok</surname><given-names>Benchawan</given-names></name><name><surname>Chanlabut</surname><given-names>Utain</given-names></name><name><surname>Tumpeesuwan</surname><given-names>Sakboworn</given-names></name><name><surname>Tumpeesuwan</surname><given-names>Chanidaporn</given-names></name></person-group><article-title>﻿Two new species of <italic><tp:taxon-name><tp:taxon-name-part taxon-name-part-type="genus" reg="Landouria">Landouria</tp:taxon-name-part></tp:taxon-name></italic> Godwin-Austen, 1918 (<tp:taxon-name><tp:taxon-name-part taxon-name-part-type="class">Gastropoda</tp:taxon-name-part></tp:taxon-name>, <tp:taxon-name><tp:taxon-name-part taxon-name-part-type="family">Camaenidae</tp:taxon-name-part></tp:taxon-name>) from Thailand, with a key to Thai species</article-title><source>Zookeys</source><day>05</day><month>08</month><year>2024</year><volume>1208</volume><fpage>347</fpage><lpage>362</lpage><pub-id pub-id-type="doi">10.3897/zookeys.1208.117056</pub-id></mixed-citation></tp:treatment-meta><tp:nomenclature><label>﻿</label><tp:taxon-name>
              <object-id xmlns:xlink="http://www.w3.org/1999/xlink" content-type="arpha" xlink:type="simple">03FA6E1C-6C54-54AA-A4E3-908EC0E7EBAD</object-id>
              <tp:taxon-name-part taxon-name-part-type="genus" reg="Landouria">Landouria</tp:taxon-name-part>
              <tp:taxon-name-part taxon-name-part-type="species" reg="bella">bella</tp:taxon-name-part>
              <object-id xmlns:xlink="http://www.w3.org/1999/xlink" content-type="zoobank" xlink:type="simple">https://zoobank.org/DDCCEAB2-071E-4EB0-83D4-077CF7EE0232</object-id>
            </tp:taxon-name><tp:taxon-authority>Nahok &amp; S. Tumpeesuwan</tp:taxon-authority><tp:taxon-status xmlns:xlink="http://www.w3.org/1999/xlink" xlink:type="simple">sp. nov.</tp:taxon-status><xref ref-type="fig" rid="F2">Figs 2</xref><xref ref-type="fig" rid="F3">, 3</xref><xref ref-type="fig" rid="F4">, 4</xref><xref ref-type="table" rid="T1">, Table 1</xref><tp:nomenclature-citation-list><tp:nomenclature-citation><tp:taxon-name>
                  <tp:taxon-name-part taxon-name-part-type="genus" reg="Landouria">Landouria</tp:taxon-name-part>
                </tp:taxon-name><comment>sp.16— <xref ref-type="bibr" rid="B15">Nahok 2020</xref>: 61; fig. 24G, I, table 3</comment></tp:nomenclature-citation><tp:nomenclature-citation><tp:taxon-name>
                  <tp:taxon-name-part taxon-name-part-type="genus" reg="Landouria">Landouria</tp:taxon-name-part>
                </tp:taxon-name><comment>sp.—<xref ref-type="bibr" rid="B2">Chanlabut and Nahok 2022</xref>: figs 2D, 3D, table 1</comment></tp:nomenclature-citation></tp:nomenclature-citation-list></tp:nomenclature><tp:treatment-sec sec-type="type locality" id="SECID0EGJAE"><title>Type locality.</title><p>Thailand, Ratchaburi Province, Mueang Ratchaburi District, Khao Bin Cave, <named-content xmlns:xlink="http://www.w3.org/1999/xlink" content-type="dwc:verbatimCoordinates" xlink:type="simple"><named-content content-type="geo-json" specific-use="{&#34;type&#34;:&#34;Point&#34;,&#34;coordinates&#34;:[99.665714,13.593767]}" id="NCID0EPJAE" xlink:type="simple">13°35'37.56"N, 99°39'56.57"E</named-content></named-content>, Isolated limestone hills, alt. 116 m. 7 July 2018. Benchawan Nahok and Utain Chanlabut leg.</p></tp:treatment-sec><tp:treatment-sec sec-type="Type specimens" id="SECID0EUJAE"><title>Type specimens.</title><p><bold><italic>Holotype</italic></bold>: • <named-content xmlns:xlink="http://www.w3.org/1999/xlink" content-type="dwc:institutional_code" xlink:title="Natural History Museum, Mahasarakham University" xlink:href="http://grbio.org/institution/mahasarakham-university" xlink:type="simple">NHMSU</named-content>-00056 (Fig. <xref ref-type="fig" rid="F2">2A</xref>), 1 shell, <abbrev xmlns:xlink="http://www.w3.org/1999/xlink" xlink:title="shell height" id="ABBRID0EHKAE" xlink:type="simple">SH</abbrev> = 8.0 mm, <abbrev xmlns:xlink="http://www.w3.org/1999/xlink" xlink:title="shell width" id="ABBRID0ELKAE" xlink:type="simple">SW</abbrev> = 11.1 mm, <abbrev xmlns:xlink="http://www.w3.org/1999/xlink" xlink:title="aperture height" id="ABBRID0EPKAE" xlink:type="simple">AH</abbrev> = 4.3 mm, <abbrev xmlns:xlink="http://www.w3.org/1999/xlink" xlink:title="aperture width" id="ABBRID0ETKAE" xlink:type="simple">AW</abbrev> = 4.3 mm, <abbrev xmlns:xlink="http://www.w3.org/1999/xlink" xlink:title="umbilicus width" id="ABBRID0EXKAE" xlink:type="simple">UW</abbrev> = 3.3 mm. <bold><italic>Paratypes</italic></bold>: • <named-content xmlns:xlink="http://www.w3.org/1999/xlink" content-type="dwc:institutional_code" xlink:title="Natural History Museum, Mahasarakham University" xlink:href="http://grbio.org/institution/mahasarakham-university" xlink:type="simple">NHMSU</named-content>-00057 (Figs <xref ref-type="fig" rid="F2">2B</xref>, <xref ref-type="fig" rid="F3">3</xref>, <xref ref-type="fig" rid="F4">4</xref>) 27 shells, • <abbrev xmlns:xlink="http://www.w3.org/1999/xlink" xlink:title="oological Research Collection of Muban Chombueng Rajabhat University" id="ABBRID0EOLAE" xlink:type="simple">ZMCRU</abbrev>-0001 11 shells, • <abbrev xmlns:xlink="http://www.w3.org/1999/xlink" xlink:title="Zoological Research Collection of Chaiyaphum Rajabhat University" id="ABBRID0ESLAE" xlink:type="simple">ZCPRU</abbrev>-0041 65 shells, • <abbrev xmlns:xlink="http://www.w3.org/1999/xlink" xlink:title="Zoological Research Collection of Chaiyaphum Rajabhat University" id="ABBRID0EWLAE" xlink:type="simple">ZCPRU</abbrev>-0042 5 living specimens preserved in ethanol, same leg. and locality as holotype, 27 June 2020. <bold><italic>Other locality</italic></bold>: • <named-content xmlns:xlink="http://www.w3.org/1999/xlink" content-type="dwc:institutional_code" xlink:title="Natural History Museum, Mahasarakham University" xlink:href="http://grbio.org/institution/mahasarakham-university" xlink:type="simple">NHMSU</named-content>-00058 (Fig. <xref ref-type="fig" rid="F2">2C, D</xref>) 4 shells, • <abbrev xmlns:xlink="http://www.w3.org/1999/xlink" xlink:title="Zoological Research Collection of Chaiyaphum Rajabhat University" id="ABBRID0EFMAE" xlink:type="simple">ZCPRU</abbrev>-0043 7 shells. Thailand, Phetchaburi Province, Cha-am District, Khao Nang Panthurat Forest Park, <named-content xmlns:xlink="http://www.w3.org/1999/xlink" content-type="dwc:verbatimCoordinates" xlink:type="simple"><named-content content-type="geo-json" specific-use="{&#34;type&#34;:&#34;Point&#34;,&#34;coordinates&#34;:[99.951911,12.838964]}" id="NCID0EMMAE" xlink:type="simple">12°50'20.27"N, 99°57'6.88"E</named-content></named-content>, Isolated limestone hills, alt. 42 m. 13 Aug. 2017 and 7 July 2018. Benchawan Nahok and Utain Chanlabut leg.</p><fig id="F2" position="float" orientation="portrait"><object-id xmlns:xlink="http://www.w3.org/1999/xlink" content-type="doi" xlink:type="simple">10.3897/zookeys.1208.117056.figure2</object-id><object-id xmlns:xlink="http://www.w3.org/1999/xlink" content-type="arpha" xlink:type="simple">BD554122-7BAC-57A4-B6A1-F58B052B6129</object-id><label>Figure 2.</label><caption><p><italic><tp:taxon-name><tp:taxon-name-part taxon-name-part-type="genus" reg="Landouria">Landouria</tp:taxon-name-part><tp:taxon-name-part taxon-name-part-type="species" reg="bella">bella</tp:taxon-name-part></tp:taxon-name></italic> sp. nov. <bold>A</bold> holotype (<named-content xmlns:xlink="http://www.w3.org/1999/xlink" content-type="dwc:institutional_code" xlink:title="Natural History Museum, Mahasarakham University" xlink:href="http://grbio.org/institution/mahasarakham-university" xlink:type="simple">NHMSU</named-content>-00056) <bold>B</bold> paratype (<abbrev xmlns:xlink="http://www.w3.org/1999/xlink" xlink:title="Zoological Research Collection of Chaiyaphum Rajabhat University" id="ABBRID0EMNAE" xlink:type="simple">ZCPRU</abbrev>-0042) <bold>C, D</bold> empty shell from Khao Nang Panthurat Forest Park, Phetchaburi Province (<named-content xmlns:xlink="http://www.w3.org/1999/xlink" content-type="dwc:institutional_code" xlink:title="Natural History Museum, Mahasarakham University" xlink:href="http://grbio.org/institution/mahasarakham-university" xlink:type="simple">NHMSU</named-content>-00058).</p></caption><graphic xmlns:xlink="http://www.w3.org/1999/xlink" xlink:href="zookeys-1208-347_article-117056__-g002.jpg" position="float" orientation="portrait" xlink:type="simple" id="oo_1108222.jpg"><uri content-type="original_file" xlink:type="simple">https://binary.pensoft.net/fig/1108222</uri></graphic></fig></tp:treatment-sec><tp:treatment-sec sec-type="diagnosis" id="SECID0E2NAE"><title>Diagnosis.</title><p>Shell small, depressed-globose. Body whorl rounded; aperture slightly oval, oblique, with thick, slightly reflected lip. Thin, small lamella present on inner columellar side of aperture. Flagellum large, cylindrical, with bent tip; penis short, small, cylindrical; vagina and free oviduct short, swollen. Basal part of gametolytic sac swollen.</p><table-wrap id="T1" position="float" orientation="portrait"><label>Table 1.</label><caption><p>Comparison of shells, genital systems and radulae of Thai <italic><tp:taxon-name><tp:taxon-name-part taxon-name-part-type="genus" reg="Landouria">Landouria</tp:taxon-name-part></tp:taxon-name></italic> species. Reference: 1 = <xref ref-type="bibr" rid="B36">Tumpeesuwan and Tumpeesuwan (2019)</xref>; 2 = <xref ref-type="bibr" rid="B16">Nahok et al. (2021)</xref>; 3 = this study; 4 = <xref ref-type="bibr" rid="B31">Schileyko (2011)</xref> (question mark = no data).</p></caption><table id="TID0EVMBG" rules="all"><tbody><tr><th rowspan="1" colspan="1">Characters</th><th rowspan="1" colspan="1">
                      <italic>
                        <tp:taxon-name><tp:taxon-name-part taxon-name-part-type="genus" reg="Landouria">L.</tp:taxon-name-part><tp:taxon-name-part taxon-name-part-type="species" reg="strobiloides">strobiloides</tp:taxon-name-part></tp:taxon-name>
                      </italic>
                    </th><th rowspan="1" colspan="1">
                      <italic>
                        <tp:taxon-name><tp:taxon-name-part taxon-name-part-type="genus" reg="Landouria">L.</tp:taxon-name-part><tp:taxon-name-part taxon-name-part-type="species" reg="circinata">circinata</tp:taxon-name-part></tp:taxon-name>
                      </italic>
                    </th><th rowspan="1" colspan="1">
                      <italic>
                        <tp:taxon-name><tp:taxon-name-part taxon-name-part-type="genus" reg="Landouria">L.</tp:taxon-name-part><tp:taxon-name-part taxon-name-part-type="species" reg="tuberculata">tuberculata</tp:taxon-name-part></tp:taxon-name>
                      </italic>
                    </th><th rowspan="1" colspan="1">
                      <italic>
                        <tp:taxon-name><tp:taxon-name-part taxon-name-part-type="genus" reg="Landouria">L.</tp:taxon-name-part><tp:taxon-name-part taxon-name-part-type="species" reg="trochomorphoides">trochomorphoides</tp:taxon-name-part></tp:taxon-name>
                      </italic>
                    </th><th rowspan="1" colspan="1">
                      <italic>
                        <tp:taxon-name><tp:taxon-name-part taxon-name-part-type="genus" reg="Landouria">L.</tp:taxon-name-part><tp:taxon-name-part taxon-name-part-type="species" reg="chloritoides">chloritoides</tp:taxon-name-part></tp:taxon-name>
                      </italic>
                    </th><th rowspan="1" colspan="1">
                      <italic>
                        <tp:taxon-name><tp:taxon-name-part taxon-name-part-type="genus" reg="Landouria">L.</tp:taxon-name-part><tp:taxon-name-part taxon-name-part-type="species" reg="elegans">elegans</tp:taxon-name-part></tp:taxon-name>
                      </italic>
                    </th><th rowspan="1" colspan="1">
                      <italic>
                        <tp:taxon-name><tp:taxon-name-part taxon-name-part-type="genus" reg="Landouria">L.</tp:taxon-name-part><tp:taxon-name-part taxon-name-part-type="species" reg="diplogramma">diplogramma</tp:taxon-name-part></tp:taxon-name>
                      </italic>
                    </th><th rowspan="1" colspan="1"><italic><tp:taxon-name><tp:taxon-name-part taxon-name-part-type="genus" reg="Landouria">L.</tp:taxon-name-part><tp:taxon-name-part taxon-name-part-type="species" reg="bella">bella</tp:taxon-name-part></tp:taxon-name></italic> sp. nov.</th><th rowspan="1" colspan="1"><italic><tp:taxon-name><tp:taxon-name-part taxon-name-part-type="genus" reg="Landouria">L.</tp:taxon-name-part><tp:taxon-name-part taxon-name-part-type="species" reg="monodon">monodon</tp:taxon-name-part></tp:taxon-name></italic> sp. nov.</th><th rowspan="1" colspan="1">
                      <italic>
                        <tp:taxon-name><tp:taxon-name-part taxon-name-part-type="genus" reg="Landouria">L.</tp:taxon-name-part><tp:taxon-name-part taxon-name-part-type="species" reg="ptychostyla">ptychostyla</tp:taxon-name-part></tp:taxon-name>
                      </italic>
                    </th></tr><tr><td rowspan="1" colspan="11"><bold>Shell</bold>:</td></tr><tr><td rowspan="1" colspan="1">Shell shape</td><td rowspan="1" colspan="1">Conical-lenticular</td><td rowspan="1" colspan="1">Conical-lenticular</td><td rowspan="1" colspan="1">Slightly convex</td><td rowspan="1" colspan="1">Subconvex</td><td rowspan="1" colspan="1">Depressed</td><td rowspan="1" colspan="1">Conical</td><td rowspan="1" colspan="1">Sub-globose</td><td rowspan="1" colspan="1">Globose</td><td rowspan="1" colspan="1">Depressed- conical</td><td rowspan="1" colspan="1">Depressed-conical</td></tr><tr><td rowspan="1" colspan="1">Number of whorls</td><td rowspan="1" colspan="1">5 ½</td><td rowspan="1" colspan="1">6</td><td rowspan="1" colspan="1">6 ½</td><td rowspan="1" colspan="1">6</td><td rowspan="1" colspan="1">6 ½</td><td rowspan="1" colspan="1">6</td><td rowspan="1" colspan="1">5 ½</td><td rowspan="1" colspan="1">6</td><td rowspan="1" colspan="1">5 ¾</td><td rowspan="1" colspan="1">6</td></tr><tr><td rowspan="1" colspan="1">Peripheral band</td><td rowspan="1" colspan="1">Dark brown</td><td rowspan="1" colspan="1">Pale brown</td><td rowspan="1" colspan="1">Absent</td><td rowspan="1" colspan="1">Brown</td><td rowspan="1" colspan="1">Absent</td><td rowspan="1" colspan="1">Dark brown</td><td rowspan="1" colspan="1">Pale brown</td><td rowspan="1" colspan="1">Absent</td><td rowspan="1" colspan="1">Absent</td><td rowspan="1" colspan="1">Absent</td></tr><tr><td rowspan="1" colspan="1">Periphery keel</td><td rowspan="1" colspan="1">Sharp</td><td rowspan="1" colspan="1">Sharp</td><td rowspan="1" colspan="1">Moderate</td><td rowspan="1" colspan="1">Sharp</td><td rowspan="1" colspan="1">Weak</td><td rowspan="1" colspan="1">Sharp</td><td rowspan="1" colspan="1">Very weak</td><td rowspan="1" colspan="1">Absent</td><td rowspan="1" colspan="1">Slightly</td><td rowspan="1" colspan="1">Moderate</td></tr><tr><td rowspan="1" colspan="1">Scale sculpture</td><td rowspan="1" colspan="1">Absent</td><td rowspan="1" colspan="1">Absent</td><td rowspan="1" colspan="1">Tubercle</td><td rowspan="1" colspan="1">Scaly</td><td rowspan="1" colspan="1">Absent</td><td rowspan="1" colspan="1">Absent</td><td rowspan="1" colspan="1">Absent</td><td rowspan="1" colspan="1">Absent</td><td rowspan="1" colspan="1">Absent</td><td rowspan="1" colspan="1">Absent</td></tr><tr><td rowspan="1" colspan="1">Lamella <abbrev xmlns:xlink="http://www.w3.org/1999/xlink" xlink:title="atrium" id="ABBRID0EQZAE" xlink:type="simple">at</abbrev> inner aperture</td><td rowspan="1" colspan="1">Absent</td><td rowspan="1" colspan="1">Absent</td><td rowspan="1" colspan="1">Absent</td><td rowspan="1" colspan="1">Absent</td><td rowspan="1" colspan="1">Absent</td><td rowspan="1" colspan="1">Absent</td><td rowspan="1" colspan="1">Absent</td><td rowspan="1" colspan="1">Present (thin)</td><td rowspan="1" colspan="1">Present (sharp)</td><td rowspan="1" colspan="1">Present (thin)</td></tr><tr><td rowspan="1" colspan="11"><bold>Genital system</bold>:</td></tr><tr><td rowspan="1" colspan="1">Penis</td><td rowspan="1" colspan="1">Short, slightly stout</td><td rowspan="1" colspan="1">Long cylindrical</td><td rowspan="1" colspan="1">Swollen</td><td rowspan="1" colspan="1">Long slender</td><td rowspan="1" colspan="1">Very large and stout</td><td rowspan="1" colspan="1">Long cylindrical</td><td rowspan="1" colspan="1">Swollen</td><td rowspan="1" colspan="1">Small cylindrical</td><td rowspan="1" colspan="1">Long cylindrical</td><td rowspan="1" colspan="1">Long fusiform</td></tr><tr><td rowspan="1" colspan="1">Verge</td><td rowspan="1" colspan="1">?</td><td rowspan="1" colspan="1">Present</td><td rowspan="1" colspan="1">Present</td><td rowspan="1" colspan="1">Absent</td><td rowspan="1" colspan="1">Present</td><td rowspan="1" colspan="1">Absent</td><td rowspan="1" colspan="1">Present</td><td rowspan="1" colspan="1">Present</td><td rowspan="1" colspan="1">Present</td><td rowspan="1" colspan="1">Absent</td></tr><tr><td rowspan="1" colspan="1">Flagellum</td><td rowspan="1" colspan="1">Strobilus-shaped</td><td rowspan="1" colspan="1">Circinate-shaped</td><td rowspan="1" colspan="1">Protrusion</td><td rowspan="1" colspan="1">Slender towards tip</td><td rowspan="1" colspan="1">Narrow ovate</td><td rowspan="1" colspan="1">Water drop-shaped</td><td rowspan="1" colspan="1">Short protrusion</td><td rowspan="1" colspan="1">Cylindrical, bent tip</td><td rowspan="1" colspan="1">Cylindrical, bent tip</td><td rowspan="1" colspan="1">Shot, hook- shape</td></tr><tr><td rowspan="1" colspan="1">Basal part of gametolytic sac</td><td rowspan="1" colspan="1">Swollen</td><td rowspan="1" colspan="1">Thick and stout</td><td rowspan="1" colspan="1">Thin</td><td rowspan="1" colspan="1">Thin</td><td rowspan="1" colspan="1">Thick</td><td rowspan="1" colspan="1">Stout</td><td rowspan="1" colspan="1">Thick</td><td rowspan="1" colspan="1">Swollen</td><td rowspan="1" colspan="1">Swollen</td><td rowspan="1" colspan="1">Swollen</td></tr><tr><td rowspan="1" colspan="11"><bold>Radula</bold>:</td></tr><tr><td rowspan="1" colspan="1">Number of rows</td><td rowspan="1" colspan="1">100</td><td rowspan="1" colspan="1">93–95</td><td rowspan="1" colspan="1">126–130</td><td rowspan="1" colspan="1">107–111</td><td rowspan="1" colspan="1">125–129</td><td rowspan="1" colspan="1">110–114</td><td rowspan="1" colspan="1">121–125</td><td rowspan="1" colspan="1">103–107</td><td rowspan="1" colspan="1">136–140</td><td rowspan="1" colspan="1">?</td></tr><tr><td rowspan="1" colspan="1">Number of teeth in each row</td><td rowspan="1" colspan="1">3–53</td><td rowspan="1" colspan="1">55–63</td><td rowspan="1" colspan="1">79–87</td><td rowspan="1" colspan="1">65–73</td><td rowspan="1" colspan="1">75–83</td><td rowspan="1" colspan="1">69–77</td><td rowspan="1" colspan="1">61–69</td><td rowspan="1" colspan="1">63–71</td><td rowspan="1" colspan="1">63–71</td><td rowspan="1" colspan="1">?</td></tr><tr><td rowspan="1" colspan="1">- Lateral teeth</td><td rowspan="1" colspan="1">8–10</td><td rowspan="1" colspan="1">8–10</td><td rowspan="1" colspan="1">11–13</td><td rowspan="1" colspan="1">8–10</td><td rowspan="1" colspan="1">11–13</td><td rowspan="1" colspan="1">12–14</td><td rowspan="1" colspan="1">7–9</td><td rowspan="1" colspan="1">6–8</td><td rowspan="1" colspan="1">12–14</td><td rowspan="1" colspan="1">?</td></tr><tr><td rowspan="1" colspan="1">- Marginal teeth</td><td rowspan="1" colspan="1">15–17</td><td rowspan="1" colspan="1">19–21</td><td rowspan="1" colspan="1">28–30</td><td rowspan="1" colspan="1">24–26</td><td rowspan="1" colspan="1">26–28</td><td rowspan="1" colspan="1">22–24</td><td rowspan="1" colspan="1">23–25</td><td rowspan="1" colspan="1">22–24</td><td rowspan="1" colspan="1">19–21</td><td rowspan="1" colspan="1">?</td></tr><tr><td rowspan="1" colspan="1">Central tooth</td><td rowspan="1" colspan="1">Elongate-lanceolate</td><td rowspan="1" colspan="1">Tongue-shaped</td><td rowspan="1" colspan="1">Slender-lanceolate</td><td rowspan="1" colspan="1">Short-lanceolate</td><td rowspan="1" colspan="1">Lanceolate</td><td rowspan="1" colspan="1">Tongue-shaped</td><td rowspan="1" colspan="1">Triangular</td><td rowspan="1" colspan="1">Lanceolat</td><td rowspan="1" colspan="1">Triangular</td><td rowspan="1" colspan="1">?</td></tr><tr><td rowspan="1" colspan="1">References</td><td rowspan="1" colspan="1">1</td><td rowspan="1" colspan="1">2</td><td rowspan="1" colspan="1">2</td><td rowspan="1" colspan="1">2</td><td rowspan="1" colspan="1">2</td><td rowspan="1" colspan="1">2</td><td rowspan="1" colspan="1">2</td><td rowspan="1" colspan="1">3</td><td rowspan="1" colspan="1">3</td><td rowspan="1" colspan="1">4</td></tr></tbody></table></table-wrap></tp:treatment-sec><tp:treatment-sec sec-type="description" id="SECID0E1FAG"><title>Description.</title><p>(empty shells = 115, living specimens = 5). <bold><italic>Shell</italic></bold> (Fig. <xref ref-type="fig" rid="F2">2</xref>) dextral, small, depressed-globose; body whorl large, well rounded. Whorls six; suture deep; apex obtuse; spire much elevated. Protoconch smooth; teleoconch with fine, irregular wrinkles, without scaly processes, last whorl with indistinct, incised spiral lines; umbilical side of last whorl with spiral lines more distinct. Umbilicus deep, very wide. Shell dimensions of specimens from type locality (<italic>N</italic> = 104; mean values in parentheses): shell height 5.7–9.4 mm (6.69 ± 0.71 mm), shell width 8.5–12.2 mm (10.54 ± 0.65 mm), aperture height 3.2–5.3 mm (4.47 ± 0.38 mm), aperture width 2.9–5.1 mm (4.08 ± 0.34 mm), and umbilicus width 2.7–5.4 mm (3.60 ± 0.33 mm). Shell dimensions of specimens from Khao Nang Panthurat (<italic>N</italic> = 11): shell height 5.81–7.09 mm (6.45 ± 0.64 mm), shell width 9.59–10.87 mm (10.23 ± 0.64 mm), aperture height 4.13–4.73 mm (4.43 ± 0.30 mm), aperture width 3.64–4.38 mm (4.01 ± 0.37 mm), and umbilicus width 3.25–3.83 mm (3.54 ± 0.29 mm).</p><p><bold><italic>Genital system</italic></bold> (<italic>N</italic> = 3) (Fig. <xref ref-type="fig" rid="F3">3</xref>). Atrium short. Penis small, cylindrical, shorter than flagellum, internally with four smooth, longitudinal pilasters, which gradually become corrugated <abbrev xmlns:xlink="http://www.w3.org/1999/xlink" xlink:title="atrium" id="ABBRID0EYGAG" xlink:type="simple">at</abbrev> distal part close to verge. Verge short, swollen (Fig. <xref ref-type="fig" rid="F3">3B</xref>). Penial retractor muscle present. Proximal part of epiphallus (<abbrev xmlns:xlink="http://www.w3.org/1999/xlink" xlink:title="proximal part of epiphallus" id="ABBRID0EAHAG" xlink:type="simple">ep1</abbrev>) approximately equal to length of penis and vagina combined, but thicker and larger than penis. Distal part of epiphallus (<abbrev xmlns:xlink="http://www.w3.org/1999/xlink" xlink:title="distal part of epiphallus" id="ABBRID0EEHAG" xlink:type="simple">ep2</abbrev>) extremely short. Flagellum apically joins epiphallus, more than twice as long as penis, regularly long-cylindrical, bent <abbrev xmlns:xlink="http://www.w3.org/1999/xlink" xlink:title="atrium" id="ABBRID0EIHAG" xlink:type="simple">at</abbrev> distal end, internally with three smooth, longitudinal pilasters (Fig. <xref ref-type="fig" rid="F3">3C</xref>). Vas deferens a thin, cylindrical tube, laterally entering epiphallus. Vagina short, distally globularly dilated, internally with five thick, longitudinal pilasters (Fig. <xref ref-type="fig" rid="F3">3D</xref>). Free oviduct shorter than vagina. Proximal part of gametolytic sac very stout, swollen, with a long, narrow, cylindrical tube, and with <abbrev xmlns:xlink="http://www.w3.org/1999/xlink" xlink:title="atrium" id="ABBRID0EUHAG" xlink:type="simple">at</abbrev> its distal end sac-like, small, swollen, and spherical. Prostate gland very long; uterus long, swollen.</p><fig id="F3" position="float" orientation="portrait"><object-id xmlns:xlink="http://www.w3.org/1999/xlink" content-type="doi" xlink:type="simple">10.3897/zookeys.1208.117056.figure3</object-id><object-id xmlns:xlink="http://www.w3.org/1999/xlink" content-type="arpha" xlink:type="simple">7910B41C-878E-5CD8-827D-83440BFD71B0</object-id><label>Figure 3.</label><caption><p>Genital anatomy of <italic><tp:taxon-name><tp:taxon-name-part taxon-name-part-type="genus" reg="Landouria">Landouria</tp:taxon-name-part><tp:taxon-name-part taxon-name-part-type="species" reg="bella">bella</tp:taxon-name-part></tp:taxon-name></italic> sp. nov., paratype (<abbrev xmlns:xlink="http://www.w3.org/1999/xlink" xlink:title="Zoological Research Collection of Chaiyaphum Rajabhat University" id="ABBRID0ELIAG" xlink:type="simple">ZCPRU</abbrev>-0042) <bold>A</bold> whole genitalia <bold>B–D</bold> internal wall sculpture of <bold>B</bold> penis (p) <bold>C</bold> flagellum (<abbrev xmlns:xlink="http://www.w3.org/1999/xlink" xlink:title="flagellum" id="ABBRID0EXIAG" xlink:type="simple">fl</abbrev>) <bold>D</bold> vagina (<abbrev xmlns:xlink="http://www.w3.org/1999/xlink" xlink:title="vagina" id="ABBRID0E4IAG" xlink:type="simple">va</abbrev>).</p></caption><graphic xmlns:xlink="http://www.w3.org/1999/xlink" xlink:href="zookeys-1208-347_article-117056__-g003.jpg" position="float" orientation="portrait" xlink:type="simple" id="oo_1108223.jpg"><uri content-type="original_file" xlink:type="simple">https://binary.pensoft.net/fig/1108223</uri></graphic></fig><p><bold><italic>Radula</italic></bold> (<italic>N</italic> = 3) Comprises 103–107 transverse rows with 63–71 teeth per row; radular formula: (22–24)+(6–8)+1+(6–8)+(22–24). Central tooth usually symmetric, unicuspid, lanceolate (Fig. <xref ref-type="fig" rid="F4">4B</xref>). Lateral teeth quite like central tooth, but oblique, larger, and longer. Teeth on both sides begin to transform into indistinct bicuspid marginal teeth with tiny ectocone <abbrev xmlns:xlink="http://www.w3.org/1999/xlink" xlink:title="atrium" id="ABBRID0EYJAG" xlink:type="simple">at</abbrev> tooth number 6–8 (Fig. <xref ref-type="fig" rid="F4">4C</xref>) and gradually change from bicuspid to tricuspid; endocone small; mesocone large, lanceolate; ectocone triangular, with 2–4 tiny cusps (Fig. <xref ref-type="fig" rid="F4">4D</xref>).</p><fig id="F4" position="float" orientation="portrait"><object-id xmlns:xlink="http://www.w3.org/1999/xlink" content-type="doi" xlink:type="simple">10.3897/zookeys.1208.117056.figure4</object-id><object-id xmlns:xlink="http://www.w3.org/1999/xlink" content-type="arpha" xlink:type="simple">559CA5AB-8B2D-53A4-B342-243C3A9327DC</object-id><label>Figure 4.</label><caption><p>
                  Radula morphology of <italic><tp:taxon-name><tp:taxon-name-part taxon-name-part-type="genus" reg="Landouria">Landouria</tp:taxon-name-part><tp:taxon-name-part taxon-name-part-type="species" reg="bella">bella</tp:taxon-name-part></tp:taxon-name></italic> sp. nov., paratype (<abbrev xmlns:xlink="http://www.w3.org/1999/xlink" xlink:title="Zoological Research Collection of Chaiyaphum Rajabhat University" id="ABBRID0E4KAG" xlink:type="simple">ZCPRU</abbrev>-0042) <bold>A</bold> whole radula <bold>B</bold> close-up view of central tooth and lateral teeth <bold>C</bold> right side of central tooth and lateral teeth <bold>D</bold> right side of marginal teeth. Numbers indicate order of lateral and marginal teeth. Abbreviation: C = central tooth, L = lateral teeth, M = marginal teeth.</p></caption><graphic xmlns:xlink="http://www.w3.org/1999/xlink" xlink:href="zookeys-1208-347_article-117056__-g004.jpg" position="float" orientation="portrait" xlink:type="simple" id="oo_1108224.jpg"><uri content-type="original_file" xlink:type="simple">https://binary.pensoft.net/fig/1108224</uri></graphic></fig></tp:treatment-sec><tp:treatment-sec sec-type="etymology" id="SECID0EOLAG"><title>Etymology.</title><p>Specific epithet “<italic><tp:taxon-name><tp:taxon-name-part taxon-name-part-type="genus" reg="Landouria"/><tp:taxon-name-part taxon-name-part-type="species" reg="bella">bella</tp:taxon-name-part></tp:taxon-name></italic>” is derived from the Latin word “bellus”, which means lovely fine, pretty, and beauty. This name refers to the lovely shell of the new species.</p></tp:treatment-sec><tp:treatment-sec sec-type="habitat" id="SECID0E5LAG"><title>Habitat.</title><p>This species inhabits isolated limestone hills, where it lives on rocks and the ground in a natural forest <abbrev xmlns:xlink="http://www.w3.org/1999/xlink" xlink:title="atrium" id="ABBRID0EEMAG" xlink:type="simple">at</abbrev> the foot of limestone cliffs.</p></tp:treatment-sec><tp:treatment-sec sec-type="distribution" id="SECID0EIMAG"><title>Distribution.</title><p><italic><tp:taxon-name><tp:taxon-name-part taxon-name-part-type="genus" reg="Landouria">Landouria</tp:taxon-name-part><tp:taxon-name-part taxon-name-part-type="species" reg="bella">bella</tp:taxon-name-part></tp:taxon-name></italic> sp. nov. is currently known only from Khao Bin Cave, Ratchaburi Province, and Khao Nang Panthurat Forest Park, Phetchaburi Province, in western Thailand (Fig. <xref ref-type="fig" rid="F1">1</xref>).</p></tp:treatment-sec><tp:treatment-sec sec-type="remarks" id="SECID0E4MAG"><title>Remarks.</title><p>The new species is distinguished from other species of <italic><tp:taxon-name><tp:taxon-name-part taxon-name-part-type="genus" reg="Landouria">Landouria</tp:taxon-name-part></tp:taxon-name></italic> in Thailand by its depressed-globose shell, the presence of a thin, small columellar lamella on the inner side of the aperture, and the absence of an angular and peripheral keel (Fig. <xref ref-type="fig" rid="F2">2</xref>). Its genital system is distinguished by its flagellum, which is regularly cylindrical, with a bent tip. The internal structure of the penis has a rounded swollen verge and resembles that of <italic><tp:taxon-name><tp:taxon-name-part taxon-name-part-type="genus" reg="Landouria">L.</tp:taxon-name-part><tp:taxon-name-part taxon-name-part-type="species" reg="circinata">circinata</tp:taxon-name-part></tp:taxon-name></italic>, as well as <italic><tp:taxon-name><tp:taxon-name-part taxon-name-part-type="genus" reg="Landouria">L.</tp:taxon-name-part><tp:taxon-name-part taxon-name-part-type="species" reg="tuberculata">tuberculata</tp:taxon-name-part></tp:taxon-name></italic> from Loei, <italic><tp:taxon-name><tp:taxon-name-part taxon-name-part-type="genus" reg="Landouria">L.</tp:taxon-name-part><tp:taxon-name-part taxon-name-part-type="species" reg="chloritoides">chloritoides</tp:taxon-name-part></tp:taxon-name></italic> from Khon Kaen, and <italic><tp:taxon-name><tp:taxon-name-part taxon-name-part-type="genus" reg="Landouria">L.</tp:taxon-name-part><tp:taxon-name-part taxon-name-part-type="species" reg="diplogramma">diplogramma</tp:taxon-name-part></tp:taxon-name></italic> from Nakhon Ratchasima, northeastern Thailand, but the new species differs in having the proximal part of the penis with thin longitudinal pilasters and the distal part which becomes gradually corrugated (Fig. <xref ref-type="fig" rid="F3">3B</xref>). Most radular characteristics are quite similar to those of other species, except for the central tooth, which is lanceolate (Fig. <xref ref-type="fig" rid="F4">4B</xref>).</p></tp:treatment-sec><tp:treatment-sec><!--Section generated to contain objects referenced in tp:taxon-treatment.--><fig id="F1" position="float" orientation="portrait"><object-id xmlns:xlink="http://www.w3.org/1999/xlink" content-type="doi" xlink:type="simple">10.3897/zookeys.1208.117056.figure1</object-id><object-id xmlns:xlink="http://www.w3.org/1999/xlink" content-type="arpha" xlink:type="simple">859FF964-0E5E-5FB8-B792-2DC08EF2CBEB</object-id><label>Figure 1.</label><caption><p>Geographic distribution of verified Thai <italic><tp:taxon-name><tp:taxon-name-part taxon-name-part-type="genus" reg="Landouria">Landouria</tp:taxon-name-part></tp:taxon-name></italic> species and showing the type localities of <italic><tp:taxon-name><tp:taxon-name-part taxon-name-part-type="genus" reg="Landouria">L.</tp:taxon-name-part><tp:taxon-name-part taxon-name-part-type="species" reg="bella">bella</tp:taxon-name-part></tp:taxon-name></italic> sp. nov. and <italic><tp:taxon-name><tp:taxon-name-part taxon-name-part-type="genus" reg="Landouria">L.</tp:taxon-name-part><tp:taxon-name-part taxon-name-part-type="species" reg="monodon">monodon</tp:taxon-name-part></tp:taxon-name></italic> sp. nov.</p></caption><graphic xmlns:xlink="http://www.w3.org/1999/xlink" xlink:href="zookeys-1208-347_article-117056__-g001.jpg" position="float" orientation="portrait" xlink:type="simple" id="oo_1108221.jpg"><uri content-type="original_file" xlink:type="simple">https://binary.pensoft.net/fig/1108221</uri></graphic></fig></tp:treatment-sec><ref-list><ref id="B36"><mixed-citation xmlns:xlink="http://www.w3.org/1999/xlink" xlink:type="simple"><person-group><name name-style="western"><surname>Tumpeesuwan</surname><given-names>C</given-names></name><name name-style="western"><surname>Tumpeesuwan</surname><given-names>S</given-names></name></person-group> (<year>2019</year>) <article-title>First verified record of the genus <italic><tp:taxon-name><tp:taxon-name-part taxon-name-part-type="genus">Landouria</tp:taxon-name-part></tp:taxon-name></italic> Godwin- Austen, 1918 from Thailand (<tp:taxon-name><tp:taxon-name-part taxon-name-part-type="class">Gastropoda</tp:taxon-name-part></tp:taxon-name>: <tp:taxon-name><tp:taxon-name-part taxon-name-part-type="order">Stylommatophora</tp:taxon-name-part></tp:taxon-name>: <tp:taxon-name><tp:taxon-name-part taxon-name-part-type="family">Camaenidae</tp:taxon-name-part></tp:taxon-name>) with description of a new species.</article-title><source>The Raffles Bulletin of Zoology</source><volume>67</volume>: <fpage>298</fpage>–<lpage>305</lpage>. <ext-link xlink:href="10.26107/rbz-2019-0021" ext-link-type="doi" xlink:type="simple">https://doi.org/10.26107/rbz-2019-0021</ext-link></mixed-citation></ref><ref id="B16"><mixed-citation xmlns:xlink="http://www.w3.org/1999/xlink" xlink:type="simple"><person-group><name name-style="western"><surname>Nahok</surname><given-names>B</given-names></name><name name-style="western"><surname>Tumpeesuwan</surname><given-names>S</given-names></name><name name-style="western"><surname>Tumpeesuwan</surname><given-names>C</given-names></name></person-group> (<year>2021</year>) <article-title>Five new species of the land snail genus <italic><tp:taxon-name><tp:taxon-name-part taxon-name-part-type="genus">Landouria</tp:taxon-name-part></tp:taxon-name></italic> Godwin-Austen, 1918 (<tp:taxon-name><tp:taxon-name-part taxon-name-part-type="class">Gastropoda</tp:taxon-name-part></tp:taxon-name>, <tp:taxon-name><tp:taxon-name-part taxon-name-part-type="family">Camaenidae</tp:taxon-name-part></tp:taxon-name>) from northeastern Thailand, with note on genitalia and radula morphology of <italic><tp:taxon-name><tp:taxon-name-part taxon-name-part-type="genus">Landouria</tp:taxon-name-part><tp:taxon-name-part taxon-name-part-type="species">diplogramma</tp:taxon-name-part></tp:taxon-name></italic> (Möllendorff, 1902).</article-title><source>European Journal of Taxonomy</source><volume>767</volume>: <fpage>142</fpage>–<lpage>166</lpage>. <ext-link xlink:href="10.5852/ejt.2021.767.1495" ext-link-type="doi" xlink:type="simple">https://doi.org/10.5852/ejt.2021.767.1495</ext-link></mixed-citation></ref><ref id="B31"><mixed-citation xmlns:xlink="http://www.w3.org/1999/xlink" xlink:type="simple"><person-group><name name-style="western"><surname>Schileyko</surname><given-names>AA</given-names></name></person-group> (<year>2011</year>) <article-title>Check-list of land pulmonate molluscs of Vietnam (<tp:taxon-name><tp:taxon-name-part taxon-name-part-type="class">Gastropoda</tp:taxon-name-part></tp:taxon-name>: <tp:taxon-name><tp:taxon-name-part taxon-name-part-type="order">Stylommatophora</tp:taxon-name-part></tp:taxon-name>).</article-title><source>Ruthenica</source><volume>21</volume>: <fpage>1</fpage>–<lpage>68</lpage>.</mixed-citation></ref><ref id="B15"><mixed-citation xmlns:xlink="http://www.w3.org/1999/xlink" xlink:type="simple"><person-group><name name-style="western"><surname>Nahok</surname><given-names>B</given-names></name></person-group> (<year>2020</year>) Systematics and Taxonomy of Land Snails Genera <italic><tp:taxon-name><tp:taxon-name-part taxon-name-part-type="genus">Aegista</tp:taxon-name-part></tp:taxon-name></italic>, <italic><tp:taxon-name><tp:taxon-name-part taxon-name-part-type="genus">Thaitropis</tp:taxon-name-part></tp:taxon-name></italic>, <italic><tp:taxon-name><tp:taxon-name-part taxon-name-part-type="genus">Landouria</tp:taxon-name-part></tp:taxon-name></italic>, and <italic><tp:taxon-name><tp:taxon-name-part taxon-name-part-type="genus">Pseudobuliminus</tp:taxon-name-part></tp:taxon-name></italic> in Thailand. Unpublished PhD Thesis, Department of Biology, Faculty of Science, Mahasarakham University, Maha Sarakham.</mixed-citation></ref><ref id="B2"><mixed-citation xmlns:xlink="http://www.w3.org/1999/xlink" xlink:type="simple"><person-group><name name-style="western"><surname>Chanlabut</surname><given-names>U</given-names></name><name name-style="western"><surname>Nahok</surname><given-names>B</given-names></name></person-group> (<year>2022</year>) <article-title>Species diversity and abundance of land snails in Khao Bin limestone hills, Ratchaburi Province.</article-title><source>Life Sciences and Environment Journal</source><volume>23</volume>(<issue>1</issue>): <fpage>259</fpage>–<lpage>270</lpage>. <ext-link xlink:href="10.14456/lsej.2022.20" ext-link-type="doi" xlink:type="simple">https://doi.org/10.14456/lsej.2022.20</ext-link></mixed-citation></ref></ref-list></tp:taxon-treatment>
