# Supplementary material for: ﻿Two new species of Landouria Godwin-Austen, 1918 (Gastropoda, Camaenidae) from Thailand, with a key to Thai species
Source: Zookeys. 2024 Aug 5;1208:347–62. doi: 10.3897/zookeys.1208.117056 (PMC11336397; doi:10.3897/zookeys.1208.117056)
Supplement: XML Treatment for Landouria monodon [file zookeys.1208.117056-treatment3.xml]

<!DOCTYPE tp:taxon-treatment
  PUBLIC "-//TaxonX//DTD Taxonomic Treatment Publishing DTD v0 20100105//EN" "tax-treatment-NSO.dtd">
<tp:taxon-treatment xmlns:tp="http://www.plazi.org/taxpub"><tp:treatment-meta><kwd-group><label>Taxon classification</label><kwd>
                <named-content content-type="kingdom">Animalia</named-content>
              </kwd><kwd>
                <named-content content-type="order">Stylommatophora</named-content>
              </kwd><kwd>
                <named-content content-type="family">Camaenidae</named-content>
              </kwd></kwd-group><mixed-citation publication-type="journal"><person-group><name><surname>Nahok</surname><given-names>Benchawan</given-names></name><name><surname>Chanlabut</surname><given-names>Utain</given-names></name><name><surname>Tumpeesuwan</surname><given-names>Sakboworn</given-names></name><name><surname>Tumpeesuwan</surname><given-names>Chanidaporn</given-names></name></person-group><article-title>﻿Two new species of <italic><tp:taxon-name><tp:taxon-name-part taxon-name-part-type="genus" reg="Landouria">Landouria</tp:taxon-name-part></tp:taxon-name></italic> Godwin-Austen, 1918 (<tp:taxon-name><tp:taxon-name-part taxon-name-part-type="class">Gastropoda</tp:taxon-name-part></tp:taxon-name>, <tp:taxon-name><tp:taxon-name-part taxon-name-part-type="family">Camaenidae</tp:taxon-name-part></tp:taxon-name>) from Thailand, with a key to Thai species</article-title><source>Zookeys</source><day>05</day><month>08</month><year>2024</year><volume>1208</volume><fpage>347</fpage><lpage>362</lpage><pub-id pub-id-type="doi">10.3897/zookeys.1208.117056</pub-id></mixed-citation></tp:treatment-meta><tp:nomenclature><label>﻿</label><tp:taxon-name>
              <object-id xmlns:xlink="http://www.w3.org/1999/xlink" content-type="arpha" xlink:type="simple">DE4F9005-B56C-5A65-8A52-F8040F91FB8D</object-id>
              <tp:taxon-name-part taxon-name-part-type="genus" reg="Landouria">Landouria</tp:taxon-name-part>
              <tp:taxon-name-part taxon-name-part-type="species" reg="monodon">monodon</tp:taxon-name-part>
              <object-id xmlns:xlink="http://www.w3.org/1999/xlink" content-type="zoobank" xlink:type="simple">https://zoobank.org/11969825-6F9C-4FD2-BB73-5936301502E8</object-id>
            </tp:taxon-name><tp:taxon-authority>Nahok &amp; C. Tumpeesuwan</tp:taxon-authority><tp:taxon-status xmlns:xlink="http://www.w3.org/1999/xlink" xlink:type="simple">sp. nov.</tp:taxon-status><xref ref-type="fig" rid="F5">Figs 5D–E</xref><xref ref-type="fig" rid="F6">, 6</xref><xref ref-type="fig" rid="F7">, 7</xref><xref ref-type="table" rid="T1">, Tables 1</xref><xref ref-type="table" rid="T2">, 2</xref><tp:nomenclature-citation-list><tp:nomenclature-citation><tp:taxon-name>
                  <tp:taxon-name-part taxon-name-part-type="genus" reg="Landouria">Landouria</tp:taxon-name-part>
                </tp:taxon-name><comment>sp. 1—<xref ref-type="bibr" rid="B18">Ounchareon 2016</xref>: 27–32, fig. 4.1A, B, table 4.3</comment></tp:nomenclature-citation><tp:nomenclature-citation><tp:taxon-name>
                  <tp:taxon-name-part taxon-name-part-type="genus" reg="Landouria">Landouria</tp:taxon-name-part>
                </tp:taxon-name><comment>sp. 2—<xref ref-type="bibr" rid="B15">Nahok 2020</xref>: 43–44, fig. 23B, C, table 3</comment></tp:nomenclature-citation></tp:nomenclature-citation-list></tp:nomenclature><tp:treatment-sec sec-type="type locality" id="SECID0E4RAG"><title>Type locality.</title><p>Thailand, Kalasin Province, Mueang Kalasin District, Phu Po, <named-content xmlns:xlink="http://www.w3.org/1999/xlink" content-type="dwc:verbatimCoordinates" xlink:type="simple"><named-content content-type="geo-json" specific-use="{&#34;type&#34;:&#34;Point&#34;,&#34;coordinates&#34;:[103.632108,16.619561]}" id="NCID0EGSAG" xlink:type="simple">16°37'10.42"N, 103°37'55.59"E</named-content></named-content>, Sandstone hills, alt. 241 m. 17 Jun. 2017. Benchawan Nahok and Utain Chanlabut leg.</p></tp:treatment-sec><tp:treatment-sec sec-type="type material" id="SECID0ELSAG"><title>Type material.</title><p><bold><italic>Holotype</italic></bold>: • <named-content xmlns:xlink="http://www.w3.org/1999/xlink" content-type="dwc:institutional_code" xlink:title="Natural History Museum, Mahasarakham University" xlink:href="http://grbio.org/institution/mahasarakham-university" xlink:type="simple">NHMSU</named-content>-00059 (Fig. <xref ref-type="fig" rid="F5">5D</xref>). 1 shell, <abbrev xmlns:xlink="http://www.w3.org/1999/xlink" xlink:title="shell height" id="ABBRID0E5SAG" xlink:type="simple">SH</abbrev> = 6.4 mm, <abbrev xmlns:xlink="http://www.w3.org/1999/xlink" xlink:title="shell width" id="ABBRID0ECTAG" xlink:type="simple">SW</abbrev> = 10.3 mm, <abbrev xmlns:xlink="http://www.w3.org/1999/xlink" xlink:title="aperture height" id="ABBRID0EGTAG" xlink:type="simple">AH</abbrev> = 3.4 mm, <abbrev xmlns:xlink="http://www.w3.org/1999/xlink" xlink:title="aperture width" id="ABBRID0EKTAG" xlink:type="simple">AW</abbrev> = 4.0 mm, <abbrev xmlns:xlink="http://www.w3.org/1999/xlink" xlink:title="umbilicus width" id="ABBRID0EOTAG" xlink:type="simple">UW</abbrev> = 2.9 mm. <bold><italic>Paratypes</italic></bold>: • <named-content xmlns:xlink="http://www.w3.org/1999/xlink" content-type="dwc:institutional_code" xlink:title="Natural History Museum, Mahasarakham University" xlink:href="http://grbio.org/institution/mahasarakham-university" xlink:type="simple">NHMSU</named-content>-00060, (Figs <xref ref-type="fig" rid="F6">6</xref>, <xref ref-type="fig" rid="F7">7</xref>) 12 shells, • <abbrev xmlns:xlink="http://www.w3.org/1999/xlink" xlink:title="Zoological Research Collection of Chaiyaphum Rajabhat University" id="ABBRID0EBUAG" xlink:type="simple">ZCPRU</abbrev>-0045 7 shells, • <named-content xmlns:xlink="http://www.w3.org/1999/xlink" content-type="dwc:institutional_code" xlink:title="Natural History Museum, Mahasarakham University" xlink:href="http://grbio.org/institution/mahasarakham-university" xlink:type="simple">NHMSU</named-content>-000613 living specimens preserved in ethanol, • <abbrev xmlns:xlink="http://www.w3.org/1999/xlink" xlink:title="Zoological Research Collection of Chaiyaphum Rajabhat University" id="ABBRID0EJUAG" xlink:type="simple">ZCPRU</abbrev>-0046 2 living specimens preserved in ethanol, same leg. and locality as holotype, 26 Sep. 2017.</p><fig id="F5" position="float" orientation="portrait"><object-id xmlns:xlink="http://www.w3.org/1999/xlink" content-type="doi" xlink:type="simple">10.3897/zookeys.1208.117056.figure5</object-id><object-id xmlns:xlink="http://www.w3.org/1999/xlink" content-type="arpha" xlink:type="simple">7EEFA846-6659-58B8-97A5-0BD5AE9EC9BE</object-id><label>Figure 5.</label><caption><p><bold>A, B</bold><italic><tp:taxon-name><tp:taxon-name-part taxon-name-part-type="genus" reg="Helix">Helix</tp:taxon-name-part><tp:taxon-name-part taxon-name-part-type="species" reg="goniochila">goniochila</tp:taxon-name-part></tp:taxon-name></italic><tp:taxon-name><tp:taxon-name-part taxon-name-part-type="genus" reg="Landouria">L.</tp:taxon-name-part></tp:taxon-name> Pfeiffer, 1862 syntype (<named-content xmlns:xlink="http://www.w3.org/1999/xlink" content-type="dwc:institutional_code" xlink:title="Muséum National d’Histoire Naturelle" xlink:href="http://grbio.org/institution/museum-national-dhistoire-naturelle-2" xlink:type="simple">MNHN</named-content>-2000-1901) <bold>C</bold><italic><tp:taxon-name><tp:taxon-name-part taxon-name-part-type="genus" reg="Helix">Helix</tp:taxon-name-part><tp:taxon-name-part taxon-name-part-type="species" reg="ptychostyla">ptychostyla</tp:taxon-name-part></tp:taxon-name></italic><tp:taxon-name><tp:taxon-name-part taxon-name-part-type="genus" reg="Landouria">L.</tp:taxon-name-part></tp:taxon-name> Pfeiffer, 1862 syntype (<named-content xmlns:xlink="http://www.w3.org/1999/xlink" content-type="dwc:institutional_code" xlink:title="Muséum National d’Histoire Naturelle" xlink:href="http://grbio.org/institution/museum-national-dhistoire-naturelle-2" xlink:type="simple">MNHN</named-content>-2000-1974) <bold>D, E</bold><italic><tp:taxon-name><tp:taxon-name-part taxon-name-part-type="genus" reg="Landouria">Landouria</tp:taxon-name-part><tp:taxon-name-part taxon-name-part-type="species" reg="monodon">monodon</tp:taxon-name-part></tp:taxon-name></italic> sp. nov. <bold>D</bold> holotype (<named-content xmlns:xlink="http://www.w3.org/1999/xlink" content-type="dwc:institutional_code" xlink:title="Natural History Museum, Mahasarakham University" xlink:href="http://grbio.org/institution/mahasarakham-university" xlink:type="simple">NHMSU</named-content>-00059) <bold>E</bold> empty shell from Phu Kum Khao, Kalasin Province (<named-content xmlns:xlink="http://www.w3.org/1999/xlink" content-type="dwc:institutional_code" xlink:title="Natural History Museum, Mahasarakham University" xlink:href="http://grbio.org/institution/mahasarakham-university" xlink:type="simple">NHMSU</named-content>-00062). Photographs by: <bold>A</bold> Manuel Caballer (<named-content xmlns:xlink="http://www.w3.org/1999/xlink" content-type="dwc:institutional_code" xlink:title="Muséum National d’Histoire Naturelle" xlink:href="http://grbio.org/institution/museum-national-dhistoire-naturelle-2" xlink:type="simple">MNHN</named-content>) E-Recolnat Project (ANR-11-INBS-0004); <bold>C</bold> Brabant D (<named-content xmlns:xlink="http://www.w3.org/1999/xlink" content-type="dwc:institutional_code" xlink:title="Muséum National d’Histoire Naturelle" xlink:href="http://grbio.org/institution/museum-national-dhistoire-naturelle-2" xlink:type="simple">MNHN</named-content>); <bold>D–E</bold> Benchawan Nahok.</p></caption><graphic xmlns:xlink="http://www.w3.org/1999/xlink" xlink:href="zookeys-1208-347_article-117056__-g005.jpg" position="float" orientation="portrait" xlink:type="simple" id="oo_1108225.jpg"><uri content-type="original_file" xlink:type="simple">https://binary.pensoft.net/fig/1108225</uri></graphic></fig><fig id="F6" position="float" orientation="portrait"><object-id xmlns:xlink="http://www.w3.org/1999/xlink" content-type="doi" xlink:type="simple">10.3897/zookeys.1208.117056.figure6</object-id><object-id xmlns:xlink="http://www.w3.org/1999/xlink" content-type="arpha" xlink:type="simple">BF0A3EFB-016E-5F6A-A29C-A6196EF4E35A</object-id><label>Figure 6.</label><caption><p>Genital anatomy of <italic><tp:taxon-name><tp:taxon-name-part taxon-name-part-type="genus" reg="Landouria">Landouria</tp:taxon-name-part><tp:taxon-name-part taxon-name-part-type="species" reg="monodon">monodon</tp:taxon-name-part></tp:taxon-name></italic> sp. nov., paratype (<named-content xmlns:xlink="http://www.w3.org/1999/xlink" content-type="dwc:institutional_code" xlink:title="Natural History Museum, Mahasarakham University" xlink:href="http://grbio.org/institution/mahasarakham-university" xlink:type="simple">NHMSU</named-content>-00061) <bold>A</bold> whole genitalia <bold>B–D</bold> internal wall sculpture of <bold>B</bold>, penis (p) <bold>C</bold> flagellum (<abbrev xmlns:xlink="http://www.w3.org/1999/xlink" xlink:title="flagellum" id="ABBRID0EOYAG" xlink:type="simple">fl</abbrev>) <bold>D</bold> vagina (<abbrev xmlns:xlink="http://www.w3.org/1999/xlink" xlink:title="vagina" id="ABBRID0EUYAG" xlink:type="simple">va</abbrev>).</p></caption><graphic xmlns:xlink="http://www.w3.org/1999/xlink" xlink:href="zookeys-1208-347_article-117056__-g006.jpg" position="float" orientation="portrait" xlink:type="simple" id="oo_1108226.jpg"><uri content-type="original_file" xlink:type="simple">https://binary.pensoft.net/fig/1108226</uri></graphic></fig><fig id="F7" position="float" orientation="portrait"><object-id xmlns:xlink="http://www.w3.org/1999/xlink" content-type="doi" xlink:type="simple">10.3897/zookeys.1208.117056.figure7</object-id><object-id xmlns:xlink="http://www.w3.org/1999/xlink" content-type="arpha" xlink:type="simple">3FA9988D-0946-58D3-8F4F-4CDF7B0E02CB</object-id><label>Figure 7.</label><caption><p>
                  Radula morphology of <italic><tp:taxon-name><tp:taxon-name-part taxon-name-part-type="genus" reg="Landouria">Landouria</tp:taxon-name-part><tp:taxon-name-part taxon-name-part-type="species" reg="monodon">monodon</tp:taxon-name-part></tp:taxon-name></italic> sp. nov., paratype (<named-content xmlns:xlink="http://www.w3.org/1999/xlink" content-type="dwc:institutional_code" xlink:title="Natural History Museum, Mahasarakham University" xlink:href="http://grbio.org/institution/mahasarakham-university" xlink:type="simple">NHMSU</named-content>-00061) <bold>A</bold> whole radula <bold>B</bold> view of transverse rows of radula <bold>C</bold> right side of central tooth, lateral teeth, and marginal teeth. Numbers indicate order of lateral and marginal teeth. Abbreviation: C = central tooth, L = lateral teeth, M = marginal teeth.</p></caption><graphic xmlns:xlink="http://www.w3.org/1999/xlink" xlink:href="zookeys-1208-347_article-117056__-g007.jpg" position="float" orientation="portrait" xlink:type="simple" id="oo_1108227.jpg"><uri content-type="original_file" xlink:type="simple">https://binary.pensoft.net/fig/1108227</uri></graphic></fig></tp:treatment-sec><tp:treatment-sec sec-type="material" id="SECID0EF1AG"><title>Other material.</title><p>• <named-content xmlns:xlink="http://www.w3.org/1999/xlink" content-type="dwc:institutional_code" xlink:title="Natural History Museum, Mahasarakham University" xlink:href="http://grbio.org/institution/mahasarakham-university" xlink:type="simple">NHMSU</named-content>-00062 (Fig. <xref ref-type="fig" rid="F5">5E</xref>) 4 shells, • <abbrev xmlns:xlink="http://www.w3.org/1999/xlink" xlink:title="Zoological Research Collection of Chaiyaphum Rajabhat University" id="ABBRID0ET1AG" xlink:type="simple">ZCPRU</abbrev>-0047 4 shells. Thailand, Kalasin Province, Sahatsakhan District, Phu Kum Khao, <named-content xmlns:xlink="http://www.w3.org/1999/xlink" content-type="dwc:verbatimCoordinates" xlink:type="simple"><named-content content-type="geo-json" specific-use="{&#34;type&#34;:&#34;Point&#34;,&#34;coordinates&#34;:[103.526231,16.694994]}" id="NCID0E11AG" xlink:type="simple">16°41'41.98"N, 103°31'34.43"E</named-content></named-content>, Sandstone hills, alt. 267 m, 17 June 2017. Benchawan Nahok and Utain Chanlabut leg.</p></tp:treatment-sec><tp:treatment-sec sec-type="diagnosis" id="SECID0E61AG"><title>Diagnosis.</title><p>Shell small, depressed-conical, slightly keeled; aperture oval, oblique, with thick, reflected lip. Thick prominent lamella present on inner columellar side of aperture. Flagellum short, bend <abbrev xmlns:xlink="http://www.w3.org/1999/xlink" xlink:title="atrium" id="ABBRID0EF2AG" xlink:type="simple">at</abbrev> apical portion. Penis long, large, cylindrical. Free oviduct short; vagina long, distally swollen. Basal part of gametolytic sac enlarged, swollen.</p></tp:treatment-sec><tp:treatment-sec sec-type="description" id="SECID0EJ2AG"><title>Description.</title><p>(empty shells = 28, living specimens = 5). <bold><italic>Shell</italic></bold> (Fig. <xref ref-type="fig" rid="F5">5D, E</xref>) dextral, small, depressed-conical. Whorls 5¾–6¼; apex obtuse. Body whorl slightly keeled. Protoconch almost smooth; teleoconch with irregular wrinkles, indistinct incised spiral lines, without scaly processes. Prominent but tiny lamella present on inner columellar side of aperture. Umbilicus deep, wide. Shell dimensions of specimens from type locality (<italic>N</italic> = 20; mean values in parentheses): shell height 3.10–6.60 mm (4.68 ± 1.04 mm), shell width 5.10–10.40 mm (7.67 ± 1.24 mm), aperture height 2.10–3.50 mm (2.64 ± 0.39 mm), aperture width 2.20–4.10 mm (3.26 ± 0.55 mm), and umbilicus width 2.20–3.00 mm (2.49 ± 0.20 mm). Shell dimensions of specimens from Phu Kum Khao (<italic>N</italic> = 8): shell height 3.64–4.68 mm (4.85 ± 0.88 mm), shell width 6.43–7.67 mm (7.75 ± 1.33 mm), aperture height 2.25–2.64 mm (2.80 ± 0.35 mm), aperture width 2.71–3.26 mm (3.15 ± 0.48 mm), and umbilicus width 2.29–2.49 mm (2.60 ± 0.20 mm).</p><p><bold><italic>Genital system</italic></bold> (<italic>N</italic> = 3) (Fig. <xref ref-type="fig" rid="F6">6</xref>). Atrium short. Penis cylindrical, longer than flagellum, internally with four corrugated, longitudinal pilasters, distally giving rise to densely interlocked longitudinal rows to verge. Verge small, short (Fig. <xref ref-type="fig" rid="F6">6B</xref>). Penial retractor muscle present. Proximal part of epiphallus (<abbrev xmlns:xlink="http://www.w3.org/1999/xlink" xlink:title="proximal part of epiphallus" id="ABBRID0EL3AG" xlink:type="simple">ep1</abbrev>) shorter than half of penis length. Distal part of epiphallus (<abbrev xmlns:xlink="http://www.w3.org/1999/xlink" xlink:title="distal part of epiphallus" id="ABBRID0EP3AG" xlink:type="simple">ep2</abbrev>) very short. Flagellum approximately as long as proximal part of epiphallus, regularly short-cylindrical, slightly bent <abbrev xmlns:xlink="http://www.w3.org/1999/xlink" xlink:title="atrium" id="ABBRID0ET3AG" xlink:type="simple">at</abbrev> the tip, internally with four smooth, longitudinal pilasters (Fig. <xref ref-type="fig" rid="F6">6C</xref>). Vas deferens a thin cylindrical tube, apically entering epiphallus. Vagina long, distally swollen, internally with thick, undulating, transverse pilasters (Fig. <xref ref-type="fig" rid="F6">6D</xref>). Free oviduct shorter than vagina. Gametolytic sac swollen <abbrev xmlns:xlink="http://www.w3.org/1999/xlink" xlink:title="atrium" id="ABBRID0E63AG" xlink:type="simple">at</abbrev> base, short cylindrical tube, and with swollen spherical sac <abbrev xmlns:xlink="http://www.w3.org/1999/xlink" xlink:title="atrium" id="ABBRID0ED4AG" xlink:type="simple">at</abbrev> distal end. Prostate gland long; uterus swollen.</p><p><bold><italic>Radula</italic></bold> (<italic>N</italic> = 3). Comprises 136–140 transverse rows with 63–71 teeth per row (Fig. <xref ref-type="fig" rid="F7">7B</xref>); radular formula: (19–21)+(12–14)+1+(12–14)+(19–21). Central tooth usually symmetric, small, tricuspid, triangular. Lateral teeth short, bicuspid, with tiny ectocone and gradually changing into tricuspid marginal teeth; endocone small; mesocone large, long, with curved margins; ectocone triangular, with 2–4 tiny cusps (Fig. <xref ref-type="fig" rid="F7">7C</xref>).</p></tp:treatment-sec><tp:treatment-sec sec-type="etymology" id="SECID0E44AG"><title>Etymology.</title><p>Specific epithet “<italic><tp:taxon-name><tp:taxon-name-part taxon-name-part-type="genus" reg="Landouria"/><tp:taxon-name-part taxon-name-part-type="species" reg="monodon">monodon</tp:taxon-name-part></tp:taxon-name></italic>” is derived from the Greek words, “monos”, one or single, and “odous”, tooth, and refers to the single prominent lamella on the inner columellar side of aperture.</p></tp:treatment-sec><tp:treatment-sec sec-type="habitat" id="SECID0EN5AG"><title>Habitat.</title><p>This new species lives on sandstone hills under leaf litter, in rock crevices, hollow trees, etc. <abbrev xmlns:xlink="http://www.w3.org/1999/xlink" xlink:title="atrium" id="ABBRID0ET5AG" xlink:type="simple">at</abbrev> bases of hills in dry, dipterocarp forest.</p></tp:treatment-sec><tp:treatment-sec sec-type="distribution" id="SECID0EX5AG"><title>Distribution.</title><p><italic><tp:taxon-name><tp:taxon-name-part taxon-name-part-type="genus" reg="Landouria">Landouria</tp:taxon-name-part><tp:taxon-name-part taxon-name-part-type="species" reg="monodon">monodon</tp:taxon-name-part></tp:taxon-name></italic> sp. nov. is currently known from separate sandstone hills, <abbrev xmlns:xlink="http://www.w3.org/1999/xlink" xlink:title="atrium" id="ABBRID0EI6AG" xlink:type="simple">at</abbrev> Phu Po and Phu Kum Khao, Kalasin Province, northeastern, Thailand (Fig. <xref ref-type="fig" rid="F1">1</xref>).</p></tp:treatment-sec><tp:treatment-sec sec-type="remarks" id="SECID0EQ6AG"><title>Remarks.</title><p><italic><tp:taxon-name><tp:taxon-name-part taxon-name-part-type="genus" reg="Landouria">Landouria</tp:taxon-name-part><tp:taxon-name-part taxon-name-part-type="species" reg="monodon">monodon</tp:taxon-name-part></tp:taxon-name></italic> sp. nov. differs from other Thai species of <italic><tp:taxon-name><tp:taxon-name-part taxon-name-part-type="genus" reg="Landouria">Landouria</tp:taxon-name-part></tp:taxon-name></italic> by its tiny but prominent columellar lamella on the inner side of the aperture (Fig. <xref ref-type="fig" rid="F5">5D, E</xref>). Its genital system and radula are quite similar to <italic><tp:taxon-name><tp:taxon-name-part taxon-name-part-type="genus" reg="Landouria">L.</tp:taxon-name-part><tp:taxon-name-part taxon-name-part-type="species" reg="diplogramma">diplogramma</tp:taxon-name-part></tp:taxon-name></italic> from Nakhon Ratchasima, northeastern Thailand, but the new species differs in having its penis not divided into two short portions and its vagina thicker (Fig. <xref ref-type="fig" rid="F6">6</xref>). The radular central tooth is triangular but differs by its smaller size (Fig. <xref ref-type="fig" rid="F7">7</xref>). Conchologically, <italic><tp:taxon-name><tp:taxon-name-part taxon-name-part-type="genus" reg="Landouria">L.</tp:taxon-name-part><tp:taxon-name-part taxon-name-part-type="species" reg="monodon">monodon</tp:taxon-name-part></tp:taxon-name></italic> sp. nov. closely resembles <italic><tp:taxon-name><tp:taxon-name-part taxon-name-part-type="genus" reg="Helix">Helix</tp:taxon-name-part><tp:taxon-name-part taxon-name-part-type="species" reg="ptychostyla">ptychostyla</tp:taxon-name-part></tp:taxon-name></italic><tp:taxon-name><tp:taxon-name-part taxon-name-part-type="genus" reg="Landouria">L.</tp:taxon-name-part></tp:taxon-name> Pfeiffer, 1862, whose types specimen are in <named-content xmlns:xlink="http://www.w3.org/1999/xlink" content-type="dwc:institutional_code" xlink:title="Muséum National d’Histoire Naturelle" xlink:href="http://grbio.org/institution/museum-national-dhistoire-naturelle-2" xlink:type="simple">MNHN</named-content> (<named-content xmlns:xlink="http://www.w3.org/1999/xlink" content-type="dwc:institutional_code" xlink:title="Muséum National d’Histoire Naturelle" xlink:href="http://grbio.org/institution/museum-national-dhistoire-naturelle-2" xlink:type="simple">MNHN</named-content>-IM-2000-1974; Fig. <xref ref-type="fig" rid="F5">5C</xref>). (<ext-link xmlns:xlink="http://www.w3.org/1999/xlink" xlink:href="https://www.gbif.org/occurrence/1019688902" ext-link-type="uri" xlink:type="simple">https://www.gbif.org/occurrence/1019688902</ext-link>). Still, the two species differ by many characters: (1) parietal callus prominent in <italic><tp:taxon-name><tp:taxon-name-part taxon-name-part-type="genus" reg="Helix">H.</tp:taxon-name-part><tp:taxon-name-part taxon-name-part-type="species" reg="ptychostyla">ptychostyla</tp:taxon-name-part></tp:taxon-name></italic>, but faint or absent in <italic><tp:taxon-name><tp:taxon-name-part taxon-name-part-type="genus" reg="Landouria">L.</tp:taxon-name-part><tp:taxon-name-part taxon-name-part-type="species" reg="monodon">monodon</tp:taxon-name-part></tp:taxon-name></italic> sp. nov.; (2) last whorl and lip descending in front in <italic><tp:taxon-name><tp:taxon-name-part taxon-name-part-type="genus" reg="Landouria">L.</tp:taxon-name-part><tp:taxon-name-part taxon-name-part-type="species" reg="monodon">monodon</tp:taxon-name-part></tp:taxon-name></italic> sp. nov.; (3) growth lines prominent in <italic><tp:taxon-name><tp:taxon-name-part taxon-name-part-type="genus" reg="Helix">H.</tp:taxon-name-part><tp:taxon-name-part taxon-name-part-type="species" reg="ptychostyla">ptychostyla</tp:taxon-name-part></tp:taxon-name></italic>, but faint in <italic><tp:taxon-name><tp:taxon-name-part taxon-name-part-type="genus" reg="Landouria">L.</tp:taxon-name-part><tp:taxon-name-part taxon-name-part-type="species" reg="monodon">monodon</tp:taxon-name-part></tp:taxon-name></italic> sp. nov.; (4) umbilical keel absent in <italic><tp:taxon-name><tp:taxon-name-part taxon-name-part-type="genus" reg="Helix">H.</tp:taxon-name-part><tp:taxon-name-part taxon-name-part-type="species" reg="ptychostyla">ptychostyla</tp:taxon-name-part></tp:taxon-name></italic>, but prominent in <italic><tp:taxon-name><tp:taxon-name-part taxon-name-part-type="genus" reg="Landouria">L.</tp:taxon-name-part><tp:taxon-name-part taxon-name-part-type="species" reg="monodon">monodon</tp:taxon-name-part></tp:taxon-name></italic> sp. nov.</p><p>Moreover, the type material of <italic><tp:taxon-name><tp:taxon-name-part taxon-name-part-type="genus" reg="Helix">H.</tp:taxon-name-part><tp:taxon-name-part taxon-name-part-type="species" reg="ptychostyla">ptychostyla</tp:taxon-name-part></tp:taxon-name></italic><tp:taxon-name><tp:taxon-name-part taxon-name-part-type="genus" reg="Landouria">L.</tp:taxon-name-part></tp:taxon-name> Pfeiffer, 1862 likely comes from the Henri Mouhot expedition to Thailand and Laos, which included Bangkok, Wat Phra Phutthachai Saraburi, Korat, Chaiapume, Leute, Kenne Tao, Paklaie, and Thadua (see <xref ref-type="bibr" rid="B9">Inkhavilay et al. 2019</xref>: fig. 1), which is over 150 km away from the type locality of <italic><tp:taxon-name><tp:taxon-name-part taxon-name-part-type="genus" reg="Landouria">L.</tp:taxon-name-part><tp:taxon-name-part taxon-name-part-type="species" reg="monodon">monodon</tp:taxon-name-part></tp:taxon-name></italic> sp. nov.</p><p>Recently, <xref ref-type="bibr" rid="B31">Schileyko (2011)</xref> proposed that <italic><tp:taxon-name><tp:taxon-name-part taxon-name-part-type="genus" reg="Helix">Helix</tp:taxon-name-part><tp:taxon-name-part taxon-name-part-type="species" reg="ptychostyla">ptychostyla</tp:taxon-name-part></tp:taxon-name></italic> was preoccupied by <xref ref-type="bibr" rid="B40">von Martens (1860)</xref> and indicated that <italic><tp:taxon-name><tp:taxon-name-part taxon-name-part-type="genus" reg="Helix">H.</tp:taxon-name-part><tp:taxon-name-part taxon-name-part-type="species" reg="goniochila">goniochila</tp:taxon-name-part></tp:taxon-name></italic><tp:taxon-name><tp:taxon-name-part taxon-name-part-type="genus" reg="Landouria">L.</tp:taxon-name-part></tp:taxon-name> Pfeiffer, 1862 (Figs <xref ref-type="fig" rid="F5">5A, B</xref>) is a synonym of <italic><tp:taxon-name><tp:taxon-name-part taxon-name-part-type="genus" reg="Helix">H.</tp:taxon-name-part><tp:taxon-name-part taxon-name-part-type="species" reg="ptychostyla">ptychostyla</tp:taxon-name-part></tp:taxon-name></italic> von Martens, 1860. He used <italic><tp:taxon-name><tp:taxon-name-part taxon-name-part-type="genus" reg="Thaitropis">Thaitropis</tp:taxon-name-part><tp:taxon-name-part taxon-name-part-type="species" reg="ptychostyla">ptychostyla</tp:taxon-name-part></tp:taxon-name></italic> (von Martens, 1860) as the available name for this taxon, whereas <italic><tp:taxon-name><tp:taxon-name-part taxon-name-part-type="genus" reg="Thaitropis">T.</tp:taxon-name-part><tp:taxon-name-part taxon-name-part-type="species" reg="ptychostyloides">ptychostyloides</tp:taxon-name-part></tp:taxon-name></italic> was proposed as <italic>nomen novum</italic> for <italic><tp:taxon-name><tp:taxon-name-part taxon-name-part-type="genus" reg="Helix">Helix</tp:taxon-name-part><tp:taxon-name-part taxon-name-part-type="species" reg="ptychostyla">ptychostyla</tp:taxon-name-part></tp:taxon-name></italic><tp:taxon-name><tp:taxon-name-part taxon-name-part-type="genus" reg="Landouria">L.</tp:taxon-name-part></tp:taxon-name> Pfeiffer, 1862 (Table <xref ref-type="table" rid="T2">2</xref>).</p><table-wrap id="T2" position="float" orientation="portrait"><label>Table 2.</label><caption><p>History of Scientific name changes of <italic><tp:taxon-name><tp:taxon-name-part taxon-name-part-type="genus" reg="Landouria">Landouria</tp:taxon-name-part><tp:taxon-name-part taxon-name-part-type="species" reg="ptychostyla">ptychostyla</tp:taxon-name-part></tp:taxon-name></italic> (von Martens, 1860) and <italic><tp:taxon-name><tp:taxon-name-part taxon-name-part-type="genus" reg="Landouria">L.</tp:taxon-name-part><tp:taxon-name-part taxon-name-part-type="species" reg="ptychostyloides">ptychostyloides</tp:taxon-name-part></tp:taxon-name></italic> (Schileyko, 2011).</p></caption><table id="TID0ERLAI" rules="all"><tbody><tr><th rowspan="1" colspan="1">Authors</th><th rowspan="1" colspan="1"><italic><tp:taxon-name><tp:taxon-name-part taxon-name-part-type="genus" reg="Landouria">L.</tp:taxon-name-part><tp:taxon-name-part taxon-name-part-type="species" reg="ptychostyla">ptychostyla</tp:taxon-name-part></tp:taxon-name></italic> (von Martens, 1860)</th><th rowspan="1" colspan="1"><italic><tp:taxon-name><tp:taxon-name-part taxon-name-part-type="genus" reg="Landouria">L.</tp:taxon-name-part><tp:taxon-name-part taxon-name-part-type="species" reg="ptychostyloides">ptychostyloides</tp:taxon-name-part></tp:taxon-name></italic> (Schileyko, 2011)</th></tr><tr><td rowspan="1" colspan="1">
                      <xref ref-type="bibr" rid="B40">von Martens (1860)</xref>
                    </td><td rowspan="1" colspan="1"><italic><tp:taxon-name><tp:taxon-name-part taxon-name-part-type="genus" reg="Helix">Helix</tp:taxon-name-part><tp:taxon-name-part taxon-name-part-type="species" reg="ptychostyla">ptychostyla</tp:taxon-name-part></tp:taxon-name></italic> von Martens, 1860</td><td rowspan="1" colspan="1">—</td></tr><tr><td rowspan="1" colspan="1">
                      <xref ref-type="bibr" rid="B23">Pfeiffer (1862)</xref>
                    </td><td rowspan="1" colspan="1"><italic><tp:taxon-name><tp:taxon-name-part taxon-name-part-type="genus" reg="Helix">Helix</tp:taxon-name-part><tp:taxon-name-part taxon-name-part-type="species" reg="goniochila">goniochila</tp:taxon-name-part></tp:taxon-name></italic> Pfeiffer, 1862</td><td rowspan="1" colspan="1"><italic><tp:taxon-name><tp:taxon-name-part taxon-name-part-type="genus" reg="Helix">Helix</tp:taxon-name-part><tp:taxon-name-part taxon-name-part-type="species" reg="ptychostyla">ptychostyla</tp:taxon-name-part></tp:taxon-name></italic> Pfeiffer, 1862</td></tr><tr><td rowspan="1" colspan="1">
                      <xref ref-type="bibr" rid="B21">Panha (1996)</xref>
                    </td><td rowspan="1" colspan="1"><italic><tp:taxon-name><tp:taxon-name-part taxon-name-part-type="genus" reg="Aegista">Aegista</tp:taxon-name-part><tp:taxon-name-part taxon-name-part-type="species" reg="goniochila">goniochila</tp:taxon-name-part></tp:taxon-name></italic> (<tp:taxon-name><tp:taxon-name-part taxon-name-part-type="genus" reg="Landouria">L.</tp:taxon-name-part></tp:taxon-name> Pfeiffer, 1862)</td><td rowspan="1" colspan="1">—</td></tr><tr><td rowspan="1" colspan="1">
                      <xref ref-type="bibr" rid="B30">Schileyko (2004)</xref>
                    </td><td rowspan="1" colspan="1"><italic><tp:taxon-name><tp:taxon-name-part taxon-name-part-type="genus" reg="Thaitropis">Thaitropis</tp:taxon-name-part><tp:taxon-name-part taxon-name-part-type="species" reg="goniochila">goniochila</tp:taxon-name-part></tp:taxon-name></italic> (<tp:taxon-name><tp:taxon-name-part taxon-name-part-type="genus" reg="Landouria">L.</tp:taxon-name-part></tp:taxon-name> Pfeiffer, 1862)</td><td rowspan="1" colspan="1">—</td></tr><tr><td rowspan="1" colspan="1">
                      <xref ref-type="bibr" rid="B31">Schileyko (2011)</xref>
                    </td><td rowspan="1" colspan="1"><italic><tp:taxon-name><tp:taxon-name-part taxon-name-part-type="genus" reg="Thaitropis">Thaitropis</tp:taxon-name-part><tp:taxon-name-part taxon-name-part-type="species" reg="ptychostyla">ptychostyla</tp:taxon-name-part></tp:taxon-name></italic> (von Martens, 1860)</td><td rowspan="1" colspan="1"><italic><tp:taxon-name><tp:taxon-name-part taxon-name-part-type="genus" reg="Thaitropis">Thaitropis</tp:taxon-name-part><tp:taxon-name-part taxon-name-part-type="species" reg="ptychostyloides">ptychostyloides</tp:taxon-name-part></tp:taxon-name></italic>, Schileyko, 2011</td></tr><tr><td rowspan="1" colspan="1">
                      <xref ref-type="bibr" rid="B17">Nurinsiyah et al. (2019)</xref>
                    </td><td rowspan="1" colspan="1"><italic><tp:taxon-name><tp:taxon-name-part taxon-name-part-type="genus" reg="Landouria">Landouria</tp:taxon-name-part><tp:taxon-name-part taxon-name-part-type="species" reg="ptychostyla">ptychostyla</tp:taxon-name-part></tp:taxon-name></italic> (von Martens, 1860)</td><td rowspan="1" colspan="1"><italic><tp:taxon-name><tp:taxon-name-part taxon-name-part-type="genus" reg="Landouria">Landouria</tp:taxon-name-part><tp:taxon-name-part taxon-name-part-type="species" reg="ptychostyloides">ptychostyloides</tp:taxon-name-part></tp:taxon-name></italic> (Schileyko, 2011)</td></tr></tbody></table></table-wrap></tp:treatment-sec><tp:treatment-sec><!--Section generated to contain objects referenced in tp:taxon-treatment.--><table-wrap id="T1" position="float" orientation="portrait"><label>Table 1.</label><caption><p>Comparison of shells, genital systems and radulae of Thai <italic><tp:taxon-name><tp:taxon-name-part taxon-name-part-type="genus" reg="Landouria">Landouria</tp:taxon-name-part></tp:taxon-name></italic> species. Reference: 1 = <xref ref-type="bibr" rid="B36">Tumpeesuwan and Tumpeesuwan (2019)</xref>; 2 = <xref ref-type="bibr" rid="B16">Nahok et al. (2021)</xref>; 3 = this study; 4 = <xref ref-type="bibr" rid="B31">Schileyko (2011)</xref> (question mark = no data).</p></caption><table id="TID0EVMBG" rules="all"><tbody><tr><th rowspan="1" colspan="1">Characters</th><th rowspan="1" colspan="1">
                      <italic>
                        <tp:taxon-name><tp:taxon-name-part taxon-name-part-type="genus" reg="Landouria">L.</tp:taxon-name-part><tp:taxon-name-part taxon-name-part-type="species" reg="strobiloides">strobiloides</tp:taxon-name-part></tp:taxon-name>
                      </italic>
                    </th><th rowspan="1" colspan="1">
                      <italic>
                        <tp:taxon-name><tp:taxon-name-part taxon-name-part-type="genus" reg="Landouria">L.</tp:taxon-name-part><tp:taxon-name-part taxon-name-part-type="species" reg="circinata">circinata</tp:taxon-name-part></tp:taxon-name>
                      </italic>
                    </th><th rowspan="1" colspan="1">
                      <italic>
                        <tp:taxon-name><tp:taxon-name-part taxon-name-part-type="genus" reg="Landouria">L.</tp:taxon-name-part><tp:taxon-name-part taxon-name-part-type="species" reg="tuberculata">tuberculata</tp:taxon-name-part></tp:taxon-name>
                      </italic>
                    </th><th rowspan="1" colspan="1">
                      <italic>
                        <tp:taxon-name><tp:taxon-name-part taxon-name-part-type="genus" reg="Landouria">L.</tp:taxon-name-part><tp:taxon-name-part taxon-name-part-type="species" reg="trochomorphoides">trochomorphoides</tp:taxon-name-part></tp:taxon-name>
                      </italic>
                    </th><th rowspan="1" colspan="1">
                      <italic>
                        <tp:taxon-name><tp:taxon-name-part taxon-name-part-type="genus" reg="Landouria">L.</tp:taxon-name-part><tp:taxon-name-part taxon-name-part-type="species" reg="chloritoides">chloritoides</tp:taxon-name-part></tp:taxon-name>
                      </italic>
                    </th><th rowspan="1" colspan="1">
                      <italic>
                        <tp:taxon-name><tp:taxon-name-part taxon-name-part-type="genus" reg="Landouria">L.</tp:taxon-name-part><tp:taxon-name-part taxon-name-part-type="species" reg="elegans">elegans</tp:taxon-name-part></tp:taxon-name>
                      </italic>
                    </th><th rowspan="1" colspan="1">
                      <italic>
                        <tp:taxon-name><tp:taxon-name-part taxon-name-part-type="genus" reg="Landouria">L.</tp:taxon-name-part><tp:taxon-name-part taxon-name-part-type="species" reg="diplogramma">diplogramma</tp:taxon-name-part></tp:taxon-name>
                      </italic>
                    </th><th rowspan="1" colspan="1"><italic><tp:taxon-name><tp:taxon-name-part taxon-name-part-type="genus" reg="Landouria">L.</tp:taxon-name-part><tp:taxon-name-part taxon-name-part-type="species" reg="bella">bella</tp:taxon-name-part></tp:taxon-name></italic> sp. nov.</th><th rowspan="1" colspan="1"><italic><tp:taxon-name><tp:taxon-name-part taxon-name-part-type="genus" reg="Landouria">L.</tp:taxon-name-part><tp:taxon-name-part taxon-name-part-type="species" reg="monodon">monodon</tp:taxon-name-part></tp:taxon-name></italic> sp. nov.</th><th rowspan="1" colspan="1">
                      <italic>
                        <tp:taxon-name><tp:taxon-name-part taxon-name-part-type="genus" reg="Landouria">L.</tp:taxon-name-part><tp:taxon-name-part taxon-name-part-type="species" reg="ptychostyla">ptychostyla</tp:taxon-name-part></tp:taxon-name>
                      </italic>
                    </th></tr><tr><td rowspan="1" colspan="11"><bold>Shell</bold>:</td></tr><tr><td rowspan="1" colspan="1">Shell shape</td><td rowspan="1" colspan="1">Conical-lenticular</td><td rowspan="1" colspan="1">Conical-lenticular</td><td rowspan="1" colspan="1">Slightly convex</td><td rowspan="1" colspan="1">Subconvex</td><td rowspan="1" colspan="1">Depressed</td><td rowspan="1" colspan="1">Conical</td><td rowspan="1" colspan="1">Sub-globose</td><td rowspan="1" colspan="1">Globose</td><td rowspan="1" colspan="1">Depressed- conical</td><td rowspan="1" colspan="1">Depressed-conical</td></tr><tr><td rowspan="1" colspan="1">Number of whorls</td><td rowspan="1" colspan="1">5 ½</td><td rowspan="1" colspan="1">6</td><td rowspan="1" colspan="1">6 ½</td><td rowspan="1" colspan="1">6</td><td rowspan="1" colspan="1">6 ½</td><td rowspan="1" colspan="1">6</td><td rowspan="1" colspan="1">5 ½</td><td rowspan="1" colspan="1">6</td><td rowspan="1" colspan="1">5 ¾</td><td rowspan="1" colspan="1">6</td></tr><tr><td rowspan="1" colspan="1">Peripheral band</td><td rowspan="1" colspan="1">Dark brown</td><td rowspan="1" colspan="1">Pale brown</td><td rowspan="1" colspan="1">Absent</td><td rowspan="1" colspan="1">Brown</td><td rowspan="1" colspan="1">Absent</td><td rowspan="1" colspan="1">Dark brown</td><td rowspan="1" colspan="1">Pale brown</td><td rowspan="1" colspan="1">Absent</td><td rowspan="1" colspan="1">Absent</td><td rowspan="1" colspan="1">Absent</td></tr><tr><td rowspan="1" colspan="1">Periphery keel</td><td rowspan="1" colspan="1">Sharp</td><td rowspan="1" colspan="1">Sharp</td><td rowspan="1" colspan="1">Moderate</td><td rowspan="1" colspan="1">Sharp</td><td rowspan="1" colspan="1">Weak</td><td rowspan="1" colspan="1">Sharp</td><td rowspan="1" colspan="1">Very weak</td><td rowspan="1" colspan="1">Absent</td><td rowspan="1" colspan="1">Slightly</td><td rowspan="1" colspan="1">Moderate</td></tr><tr><td rowspan="1" colspan="1">Scale sculpture</td><td rowspan="1" colspan="1">Absent</td><td rowspan="1" colspan="1">Absent</td><td rowspan="1" colspan="1">Tubercle</td><td rowspan="1" colspan="1">Scaly</td><td rowspan="1" colspan="1">Absent</td><td rowspan="1" colspan="1">Absent</td><td rowspan="1" colspan="1">Absent</td><td rowspan="1" colspan="1">Absent</td><td rowspan="1" colspan="1">Absent</td><td rowspan="1" colspan="1">Absent</td></tr><tr><td rowspan="1" colspan="1">Lamella <abbrev xmlns:xlink="http://www.w3.org/1999/xlink" xlink:title="atrium" id="ABBRID0EQZAE" xlink:type="simple">at</abbrev> inner aperture</td><td rowspan="1" colspan="1">Absent</td><td rowspan="1" colspan="1">Absent</td><td rowspan="1" colspan="1">Absent</td><td rowspan="1" colspan="1">Absent</td><td rowspan="1" colspan="1">Absent</td><td rowspan="1" colspan="1">Absent</td><td rowspan="1" colspan="1">Absent</td><td rowspan="1" colspan="1">Present (thin)</td><td rowspan="1" colspan="1">Present (sharp)</td><td rowspan="1" colspan="1">Present (thin)</td></tr><tr><td rowspan="1" colspan="11"><bold>Genital system</bold>:</td></tr><tr><td rowspan="1" colspan="1">Penis</td><td rowspan="1" colspan="1">Short, slightly stout</td><td rowspan="1" colspan="1">Long cylindrical</td><td rowspan="1" colspan="1">Swollen</td><td rowspan="1" colspan="1">Long slender</td><td rowspan="1" colspan="1">Very large and stout</td><td rowspan="1" colspan="1">Long cylindrical</td><td rowspan="1" colspan="1">Swollen</td><td rowspan="1" colspan="1">Small cylindrical</td><td rowspan="1" colspan="1">Long cylindrical</td><td rowspan="1" colspan="1">Long fusiform</td></tr><tr><td rowspan="1" colspan="1">Verge</td><td rowspan="1" colspan="1">?</td><td rowspan="1" colspan="1">Present</td><td rowspan="1" colspan="1">Present</td><td rowspan="1" colspan="1">Absent</td><td rowspan="1" colspan="1">Present</td><td rowspan="1" colspan="1">Absent</td><td rowspan="1" colspan="1">Present</td><td rowspan="1" colspan="1">Present</td><td rowspan="1" colspan="1">Present</td><td rowspan="1" colspan="1">Absent</td></tr><tr><td rowspan="1" colspan="1">Flagellum</td><td rowspan="1" colspan="1">Strobilus-shaped</td><td rowspan="1" colspan="1">Circinate-shaped</td><td rowspan="1" colspan="1">Protrusion</td><td rowspan="1" colspan="1">Slender towards tip</td><td rowspan="1" colspan="1">Narrow ovate</td><td rowspan="1" colspan="1">Water drop-shaped</td><td rowspan="1" colspan="1">Short protrusion</td><td rowspan="1" colspan="1">Cylindrical, bent tip</td><td rowspan="1" colspan="1">Cylindrical, bent tip</td><td rowspan="1" colspan="1">Shot, hook- shape</td></tr><tr><td rowspan="1" colspan="1">Basal part of gametolytic sac</td><td rowspan="1" colspan="1">Swollen</td><td rowspan="1" colspan="1">Thick and stout</td><td rowspan="1" colspan="1">Thin</td><td rowspan="1" colspan="1">Thin</td><td rowspan="1" colspan="1">Thick</td><td rowspan="1" colspan="1">Stout</td><td rowspan="1" colspan="1">Thick</td><td rowspan="1" colspan="1">Swollen</td><td rowspan="1" colspan="1">Swollen</td><td rowspan="1" colspan="1">Swollen</td></tr><tr><td rowspan="1" colspan="11"><bold>Radula</bold>:</td></tr><tr><td rowspan="1" colspan="1">Number of rows</td><td rowspan="1" colspan="1">100</td><td rowspan="1" colspan="1">93–95</td><td rowspan="1" colspan="1">126–130</td><td rowspan="1" colspan="1">107–111</td><td rowspan="1" colspan="1">125–129</td><td rowspan="1" colspan="1">110–114</td><td rowspan="1" colspan="1">121–125</td><td rowspan="1" colspan="1">103–107</td><td rowspan="1" colspan="1">136–140</td><td rowspan="1" colspan="1">?</td></tr><tr><td rowspan="1" colspan="1">Number of teeth in each row</td><td rowspan="1" colspan="1">3–53</td><td rowspan="1" colspan="1">55–63</td><td rowspan="1" colspan="1">79–87</td><td rowspan="1" colspan="1">65–73</td><td rowspan="1" colspan="1">75–83</td><td rowspan="1" colspan="1">69–77</td><td rowspan="1" colspan="1">61–69</td><td rowspan="1" colspan="1">63–71</td><td rowspan="1" colspan="1">63–71</td><td rowspan="1" colspan="1">?</td></tr><tr><td rowspan="1" colspan="1">- Lateral teeth</td><td rowspan="1" colspan="1">8–10</td><td rowspan="1" colspan="1">8–10</td><td rowspan="1" colspan="1">11–13</td><td rowspan="1" colspan="1">8–10</td><td rowspan="1" colspan="1">11–13</td><td rowspan="1" colspan="1">12–14</td><td rowspan="1" colspan="1">7–9</td><td rowspan="1" colspan="1">6–8</td><td rowspan="1" colspan="1">12–14</td><td rowspan="1" colspan="1">?</td></tr><tr><td rowspan="1" colspan="1">- Marginal teeth</td><td rowspan="1" colspan="1">15–17</td><td rowspan="1" colspan="1">19–21</td><td rowspan="1" colspan="1">28–30</td><td rowspan="1" colspan="1">24–26</td><td rowspan="1" colspan="1">26–28</td><td rowspan="1" colspan="1">22–24</td><td rowspan="1" colspan="1">23–25</td><td rowspan="1" colspan="1">22–24</td><td rowspan="1" colspan="1">19–21</td><td rowspan="1" colspan="1">?</td></tr><tr><td rowspan="1" colspan="1">Central tooth</td><td rowspan="1" colspan="1">Elongate-lanceolate</td><td rowspan="1" colspan="1">Tongue-shaped</td><td rowspan="1" colspan="1">Slender-lanceolate</td><td rowspan="1" colspan="1">Short-lanceolate</td><td rowspan="1" colspan="1">Lanceolate</td><td rowspan="1" colspan="1">Tongue-shaped</td><td rowspan="1" colspan="1">Triangular</td><td rowspan="1" colspan="1">Lanceolat</td><td rowspan="1" colspan="1">Triangular</td><td rowspan="1" colspan="1">?</td></tr><tr><td rowspan="1" colspan="1">References</td><td rowspan="1" colspan="1">1</td><td rowspan="1" colspan="1">2</td><td rowspan="1" colspan="1">2</td><td rowspan="1" colspan="1">2</td><td rowspan="1" colspan="1">2</td><td rowspan="1" colspan="1">2</td><td rowspan="1" colspan="1">2</td><td rowspan="1" colspan="1">3</td><td rowspan="1" colspan="1">3</td><td rowspan="1" colspan="1">4</td></tr></tbody></table></table-wrap><fig id="F1" position="float" orientation="portrait"><object-id xmlns:xlink="http://www.w3.org/1999/xlink" content-type="doi" xlink:type="simple">10.3897/zookeys.1208.117056.figure1</object-id><object-id xmlns:xlink="http://www.w3.org/1999/xlink" content-type="arpha" xlink:type="simple">859FF964-0E5E-5FB8-B792-2DC08EF2CBEB</object-id><label>Figure 1.</label><caption><p>Geographic distribution of verified Thai <italic><tp:taxon-name><tp:taxon-name-part taxon-name-part-type="genus" reg="Landouria">Landouria</tp:taxon-name-part></tp:taxon-name></italic> species and showing the type localities of <italic><tp:taxon-name><tp:taxon-name-part taxon-name-part-type="genus" reg="Landouria">L.</tp:taxon-name-part><tp:taxon-name-part taxon-name-part-type="species" reg="bella">bella</tp:taxon-name-part></tp:taxon-name></italic> sp. nov. and <italic><tp:taxon-name><tp:taxon-name-part taxon-name-part-type="genus" reg="Landouria">L.</tp:taxon-name-part><tp:taxon-name-part taxon-name-part-type="species" reg="monodon">monodon</tp:taxon-name-part></tp:taxon-name></italic> sp. nov.</p></caption><graphic xmlns:xlink="http://www.w3.org/1999/xlink" xlink:href="zookeys-1208-347_article-117056__-g001.jpg" position="float" orientation="portrait" xlink:type="simple" id="oo_1108221.jpg"><uri content-type="original_file" xlink:type="simple">https://binary.pensoft.net/fig/1108221</uri></graphic></fig></tp:treatment-sec><ref-list><ref id="B36"><mixed-citation xmlns:xlink="http://www.w3.org/1999/xlink" xlink:type="simple"><person-group><name name-style="western"><surname>Tumpeesuwan</surname><given-names>C</given-names></name><name name-style="western"><surname>Tumpeesuwan</surname><given-names>S</given-names></name></person-group> (<year>2019</year>) <article-title>First verified record of the genus <italic><tp:taxon-name><tp:taxon-name-part taxon-name-part-type="genus">Landouria</tp:taxon-name-part></tp:taxon-name></italic> Godwin- Austen, 1918 from Thailand (<tp:taxon-name><tp:taxon-name-part taxon-name-part-type="class">Gastropoda</tp:taxon-name-part></tp:taxon-name>: <tp:taxon-name><tp:taxon-name-part taxon-name-part-type="order">Stylommatophora</tp:taxon-name-part></tp:taxon-name>: <tp:taxon-name><tp:taxon-name-part taxon-name-part-type="family">Camaenidae</tp:taxon-name-part></tp:taxon-name>) with description of a new species.</article-title><source>The Raffles Bulletin of Zoology</source><volume>67</volume>: <fpage>298</fpage>–<lpage>305</lpage>. <ext-link xlink:href="10.26107/rbz-2019-0021" ext-link-type="doi" xlink:type="simple">https://doi.org/10.26107/rbz-2019-0021</ext-link></mixed-citation></ref><ref id="B16"><mixed-citation xmlns:xlink="http://www.w3.org/1999/xlink" xlink:type="simple"><person-group><name name-style="western"><surname>Nahok</surname><given-names>B</given-names></name><name name-style="western"><surname>Tumpeesuwan</surname><given-names>S</given-names></name><name name-style="western"><surname>Tumpeesuwan</surname><given-names>C</given-names></name></person-group> (<year>2021</year>) <article-title>Five new species of the land snail genus <italic><tp:taxon-name><tp:taxon-name-part taxon-name-part-type="genus">Landouria</tp:taxon-name-part></tp:taxon-name></italic> Godwin-Austen, 1918 (<tp:taxon-name><tp:taxon-name-part taxon-name-part-type="class">Gastropoda</tp:taxon-name-part></tp:taxon-name>, <tp:taxon-name><tp:taxon-name-part taxon-name-part-type="family">Camaenidae</tp:taxon-name-part></tp:taxon-name>) from northeastern Thailand, with note on genitalia and radula morphology of <italic><tp:taxon-name><tp:taxon-name-part taxon-name-part-type="genus">Landouria</tp:taxon-name-part><tp:taxon-name-part taxon-name-part-type="species">diplogramma</tp:taxon-name-part></tp:taxon-name></italic> (Möllendorff, 1902).</article-title><source>European Journal of Taxonomy</source><volume>767</volume>: <fpage>142</fpage>–<lpage>166</lpage>. <ext-link xlink:href="10.5852/ejt.2021.767.1495" ext-link-type="doi" xlink:type="simple">https://doi.org/10.5852/ejt.2021.767.1495</ext-link></mixed-citation></ref><ref id="B31"><mixed-citation xmlns:xlink="http://www.w3.org/1999/xlink" xlink:type="simple"><person-group><name name-style="western"><surname>Schileyko</surname><given-names>AA</given-names></name></person-group> (<year>2011</year>) <article-title>Check-list of land pulmonate molluscs of Vietnam (<tp:taxon-name><tp:taxon-name-part taxon-name-part-type="class">Gastropoda</tp:taxon-name-part></tp:taxon-name>: <tp:taxon-name><tp:taxon-name-part taxon-name-part-type="order">Stylommatophora</tp:taxon-name-part></tp:taxon-name>).</article-title><source>Ruthenica</source><volume>21</volume>: <fpage>1</fpage>–<lpage>68</lpage>.</mixed-citation></ref><ref id="B40"><mixed-citation xmlns:xlink="http://www.w3.org/1999/xlink" xlink:type="simple"><person-group><name name-style="western"><surname>von Martens</surname><given-names>E</given-names></name></person-group> (<year>1860</year>) <article-title>On the <tp:taxon-name><tp:taxon-name-part taxon-name-part-type="phylum">Mollusca</tp:taxon-name-part></tp:taxon-name> of Siam.</article-title><source>Proceedings of the Zoological Society of London</source><volume>28</volume>: <fpage>6</fpage>–<lpage>18</lpage>.</mixed-citation></ref><ref id="B23"><mixed-citation xmlns:xlink="http://www.w3.org/1999/xlink" xlink:type="simple"><person-group><name name-style="western"><surname>Pfeiffer</surname><given-names>L</given-names></name></person-group> (<year>1862</year>) <article-title>Diagnoses de neuf espèces nouvelles provenant de Siam.</article-title><source>Journal de Conchyliologie</source><volume>10</volume>: <fpage>39</fpage>–<lpage>46</lpage>. [pl 5 figs 1–7, pl. 6 figs 1–5]</mixed-citation></ref><ref id="B21"><mixed-citation xmlns:xlink="http://www.w3.org/1999/xlink" xlink:type="simple"><person-group><name name-style="western"><surname>Panha</surname><given-names>S</given-names></name></person-group> (<year>1996</year>) <article-title>A checklist and classification of the terrestrial pulmonate snails of Thailand.</article-title><source>Walkerana</source><volume>8</volume>(<issue>19</issue>): <fpage>31</fpage>–<lpage>40</lpage>.</mixed-citation></ref><ref id="B30"><mixed-citation xmlns:xlink="http://www.w3.org/1999/xlink" xlink:type="simple"><person-group><name name-style="western"><surname>Schileyko</surname><given-names>AA</given-names></name></person-group> (<year>2004</year>) Treatise on recent terrestrial pulmonate molluscs. Part 12. <tp:taxon-name><tp:taxon-name-part taxon-name-part-type="family">Bradybaenidae</tp:taxon-name-part></tp:taxon-name>, <tp:taxon-name><tp:taxon-name-part taxon-name-part-type="family">Monadeniidae</tp:taxon-name-part></tp:taxon-name>, <tp:taxon-name><tp:taxon-name-part taxon-name-part-type="family">Xanthonychidae</tp:taxon-name-part></tp:taxon-name>, <tp:taxon-name><tp:taxon-name-part taxon-name-part-type="family">Epiphragmophoridae</tp:taxon-name-part></tp:taxon-name>, <tp:taxon-name><tp:taxon-name-part taxon-name-part-type="family">Helminthoglyptidae</tp:taxon-name-part></tp:taxon-name>, <tp:taxon-name><tp:taxon-name-part taxon-name-part-type="family">Elonidae</tp:taxon-name-part></tp:taxon-name>, <tp:taxon-name><tp:taxon-name-part taxon-name-part-type="family">Humboldtianidae</tp:taxon-name-part></tp:taxon-name>, <tp:taxon-name><tp:taxon-name-part taxon-name-part-type="family">Sphincterochilidae</tp:taxon-name-part></tp:taxon-name>, <tp:taxon-name><tp:taxon-name-part taxon-name-part-type="family">Cochlicellidae</tp:taxon-name-part></tp:taxon-name>. Ruthenica (Supplement 2): 1627–1764.</mixed-citation></ref><ref id="B17"><mixed-citation xmlns:xlink="http://www.w3.org/1999/xlink" xlink:type="simple"><person-group><name name-style="western"><surname>Nurinsiyah</surname><given-names>AS</given-names></name><name name-style="western"><surname>Neiber</surname><given-names>MT</given-names></name><name name-style="western"><surname>Hausdorf</surname><given-names>B</given-names></name></person-group> (<year>2019</year>) <article-title>Revision of the land snail genus <italic><tp:taxon-name><tp:taxon-name-part taxon-name-part-type="genus">Landouria</tp:taxon-name-part></tp:taxon-name></italic> Godwin-Austen, 1918 (<tp:taxon-name><tp:taxon-name-part taxon-name-part-type="class">Gastropoda</tp:taxon-name-part></tp:taxon-name>, <tp:taxon-name><tp:taxon-name-part taxon-name-part-type="family">Camaenidae</tp:taxon-name-part></tp:taxon-name>) from Java.</article-title><source>European Journal of Taxonomy</source><volume>526</volume>(<issue>526</issue>): <fpage>1</fpage>–<lpage>73</lpage>. <ext-link xlink:href="10.5852/ejt.2019.526" ext-link-type="doi" xlink:type="simple">https://doi.org/10.5852/ejt.2019.526</ext-link></mixed-citation></ref><ref id="B18"><mixed-citation xmlns:xlink="http://www.w3.org/1999/xlink" xlink:type="simple"><person-group><name name-style="western"><surname>Ounchareon</surname><given-names>J</given-names></name></person-group> (<year>2016</year>) <source>Taxonomy of Land Snail Genus <italic><tp:taxon-name><tp:taxon-name-part taxon-name-part-type="genus">Landouria</tp:taxon-name-part></tp:taxon-name></italic> Godwin-Austen, 1918 in Northeastern Thailand. Unpublished Master’s Thesis.</source><publisher-name>Department Faculty of Science</publisher-name>, <publisher-loc>Mahasakham University, Maha Sarakham</publisher-loc>, <size units="page">123 pp</size>. [In Thai with English Abstract]</mixed-citation></ref><ref id="B15"><mixed-citation xmlns:xlink="http://www.w3.org/1999/xlink" xlink:type="simple"><person-group><name name-style="western"><surname>Nahok</surname><given-names>B</given-names></name></person-group> (<year>2020</year>) Systematics and Taxonomy of Land Snails Genera <italic><tp:taxon-name><tp:taxon-name-part taxon-name-part-type="genus">Aegista</tp:taxon-name-part></tp:taxon-name></italic>, <italic><tp:taxon-name><tp:taxon-name-part taxon-name-part-type="genus">Thaitropis</tp:taxon-name-part></tp:taxon-name></italic>, <italic><tp:taxon-name><tp:taxon-name-part taxon-name-part-type="genus">Landouria</tp:taxon-name-part></tp:taxon-name></italic>, and <italic><tp:taxon-name><tp:taxon-name-part taxon-name-part-type="genus">Pseudobuliminus</tp:taxon-name-part></tp:taxon-name></italic> in Thailand. Unpublished PhD Thesis, Department of Biology, Faculty of Science, Mahasarakham University, Maha Sarakham.</mixed-citation></ref><ref id="B9"><mixed-citation xmlns:xlink="http://www.w3.org/1999/xlink" xlink:type="simple"><person-group><name name-style="western"><surname>Inkhavilay</surname><given-names>K</given-names></name><name name-style="western"><surname>Sutcharit</surname><given-names>C</given-names></name><name name-style="western"><surname>Bantaowong</surname><given-names>U</given-names></name><name name-style="western"><surname>Chanabun</surname><given-names>R</given-names></name><name name-style="western"><surname>Siriwut</surname><given-names>W</given-names></name><name name-style="western"><surname>Srisonchai</surname><given-names>R</given-names></name><name name-style="western"><surname>Pholyotha</surname><given-names>A</given-names></name><name name-style="western"><surname>Jirapatrasilp</surname><given-names>P</given-names></name><name name-style="western"><surname>Panha</surname><given-names>S</given-names></name></person-group> (<year>2019</year>) <article-title>Annotated checklist of the terrestrial molluscs from Laos (<tp:taxon-name><tp:taxon-name-part taxon-name-part-type="phylum">Mollusca</tp:taxon-name-part></tp:taxon-name>, <tp:taxon-name><tp:taxon-name-part taxon-name-part-type="class">Gastropoda</tp:taxon-name-part></tp:taxon-name>).</article-title><source>ZooKeys</source><volume>834</volume>: <fpage>1</fpage>–<lpage>166</lpage>. <ext-link xlink:href="10.3897/zookeys.834.28800" ext-link-type="doi" xlink:type="simple">https://doi.org/10.3897/zookeys.834.28800</ext-link></mixed-citation></ref></ref-list></tp:taxon-treatment>
